# Supplementary material for: Disodium 4,5,6-trihy­droxy­benzene-1,3-disulfonate dihydrate
Source: Acta Crystallogr Sect E Struct Rep Online. 2010 Sep 15;66(Pt 10):m1265. doi: 10.1107/S1600536810036160 (PMC2983229; doi:10.1107/S1600536810036160)
Supplement: Supplementary file 1 [file e-66-m1265-sup1.cif]

##############################################################################
###                                                                        ###
###        Electronic paper (Acta Crystallographica Section E)             ###
###                                                                        ###
##############################################################################
#                                                                            #
# This CIF contains the data in a paper accepted for publication in Acta     #
# Crystallographica Section E. It conforms to the requirements of Notes      #
# for Authors for Section E, and has been peer reviewed under the auspices   #
# of the IUCr Commission on Journals.                                        #
#                                                                            #
# Full details of the Crystallographic Information File format               #
# are given in the paper "The Crystallographic Information File (CIF):       #
# a New Standard Archive File for Crystallography" by S. R. Hall, F. H.      #
# Allen and I. D. Brown [Acta Cryst. (1991), A47, 655-685].                  #
#                                                                            #
# The current version of the core CIF dictionary is obtainable from          #
# ftp://ftp.iucr.org/pub/cif_core.dic. The current version number is 2.4.    #
#                                                                            #
# Software is freely available for graphical display of the structure(s) in  #
# this CIF.  For information consult the CIF home page http://www.iucr.org/  #
# cif/home.html                                                              #
#                                                                            #
# This file may be used for bona fide research purposes within the           #
# scientific community so long as proper attribution is given to the journal # 
# article from which it was obtained.                                        #
#                                                                            #
##############################################################################
                                             
data_I
_audit_creation_method     SHELXL-97
_chemical_name_systematic
;
Disodium 4,5,6-trihydroxybenzene-1,3-disulfonate dihydrate
;
_chemical_name_common     ?
_chemical_formula_moiety     '2(Na +), C6 H4 O9 S2 2-, 2(H2 O1)'
_chemical_formula_sum     'C6 H8 Na2 O11 S2'
_chemical_formula_iupac     '2Na +, C6 H4 O9 S2 2-, 2H2 O1'
_chemical_formula_weight     366.22
_chemical_melting_point     ?
_symmetry_cell_setting     triclinic
_symmetry_space_group_name_H-M     'P -1'
_symmetry_space_group_name_hall     '-P 1'
loop_
    _symmetry_equiv_pos_as_xyz
    'x, y, z'
    '-x, -y, -z'
_cell_length_a     6.9282(4)
_cell_length_b     9.1952(5)
_cell_length_c     10.6171(6)
_cell_angle_alpha     68.303(3)
_cell_angle_beta     75.984(3)
_cell_angle_gamma     68.455(2)
_cell_volume     580.10(6)
_cell_formula_units_Z     2
_cell_measurement_reflns_used     9296
_cell_measurement_theta_min     2.714
_cell_measurement_theta_max     27.825
_cell_measurement_temperature     100(2)
_exptl_crystal_description     needle
_exptl_crystal_colour     red
_exptl_crystal_size_max     0.306
_exptl_crystal_size_mid     0.077
_exptl_crystal_size_min     0.060
_exptl_crystal_density_diffrn     2.097
_exptl_crystal_density_meas     ?
_exptl_crystal_density_method     'not measured'
_exptl_crystal_F_000     372
_exptl_absorpt_coefficient_mu     0.596
_exptl_absorpt_correction_type     multi-scan
_exptl_absorpt_process_details     '(SADABS; Bruker, 2008)'
_exptl_absorpt_correction_T_min     0.8388
_exptl_absorpt_correction_T_max     0.9651
_exptl_special_details
;
;
_diffrn_ambient_temperature     100(2)
_diffrn_radiation_type     MoK\a
_diffrn_radiation_wavelength     0.71073
_diffrn_radiation_source     'fine-focus sealed tube'
_diffrn_radiation_monochromator     graphite
_diffrn_measurement_device_type     'Bruker APEXII'
_diffrn_measurement_method     'phi and omega scans'
_diffrn_detector_area_resol_mean     ?
_diffrn_reflns_number     24130
_diffrn_reflns_av_R_equivalents     0.0414
_diffrn_reflns_av_sigmaI/netI     0.0228
_diffrn_reflns_theta_min     2.08
_diffrn_reflns_theta_max     25.00
_diffrn_reflns_theta_full     25.00
_diffrn_measured_fraction_theta_max     0.980
_diffrn_measured_fraction_theta_full     0.980
_diffrn_reflns_limit_h_min     -8
_diffrn_reflns_limit_h_max     8
_diffrn_reflns_limit_k_min     -10
_diffrn_reflns_limit_k_max     10
_diffrn_reflns_limit_l_min     -12
_diffrn_reflns_limit_l_max     12
_diffrn_standards_number     ?
_diffrn_standards_interval_count     ?
_diffrn_standards_interval_time     ?
_diffrn_standards_decay_%     ?
_refine_special_details
;
Refinement of <i>F</i>^2^ against ALL reflections. The weighted <i>R</i>-factor
<i>wR</i> and goodness of fit <i>S</i> are based on <i>F</i>^2^, conventional
<i>R</i>-factors <i>R</i> are based on <i>F</i>, with <i>F</i> set to zero for
negative <i>F</i>^2^. The threshold expression of <i>F</i>^2^ >
\s(<i>F</i>^2^) is used only for calculating <i>R</i>-factors(gt) <i>etc</i>.
and is not relevant to the choice of reflections for refinement.
<i>R</i>-factors based on <i>F</i>^2^ are statistically about twice as large
as those based on <i>F</i>, and <i>R</i>- factors based on ALL data will be
even larger.
;
_reflns_number_total     2000
_reflns_number_gt     1735
_reflns_threshold_expression     I>2sigma(I)
_refine_ls_structure_factor_coef     Fsqd
_refine_ls_matrix_type     full
_refine_ls_R_factor_all     0.0325
_refine_ls_R_factor_gt     0.0255
_refine_ls_wR_factor_gt     0.0619
_refine_ls_wR_factor_ref     0.0648
_refine_ls_goodness_of_fit_ref     1.085
_refine_ls_restrained_S_all     1.085
_refine_ls_number_reflns     2000
_refine_ls_number_parameters     192
_refine_ls_number_restraints     0
_refine_ls_hydrogen_treatment     constr
_refine_ls_weighting_scheme     calc
_refine_ls_weighting_details
         'calc w=1/[\s^2^(Fo^2^)+(0.0278P)^2^+0.5372P] where P=(Fo^2^+2Fc^2^)/3'
_atom_sites_solution_hydrogens     geom
_atom_sites_solution_primary     direct
_atom_sites_solution_secondary     difmap
_refine_ls_shift/su_max     0.000
_refine_ls_shift/su_mean     0.000
_refine_diff_density_max     0.460
_refine_diff_density_min     -0.401
_refine_ls_extinction_method     none
_refine_ls_extinction_coef     ?
loop_
    _atom_type_symbol
    _atom_type_description
    _atom_type_scat_dispersion_real
    _atom_type_scat_dispersion_imag
    _atom_type_scat_source
    'C' 'C' 0.0033 0.0016
                         'International Tables Vol C Tables 4.2.6.8 and 6.1.1.4'
    'H' 'H' 0.0000 0.0000
                         'International Tables Vol C Tables 4.2.6.8 and 6.1.1.4'
    'O' 'O' 0.0106 0.0060
                         'International Tables Vol C Tables 4.2.6.8 and 6.1.1.4'
    'Na' 'Na' 0.0362 0.0249
                         'International Tables Vol C Tables 4.2.6.8 and 6.1.1.4'
    'S' 'S' 0.1246 0.1234
                         'International Tables Vol C Tables 4.2.6.8 and 6.1.1.4'
_computing_data_collection     'APEX2 (Bruker, 2008)'
_computing_cell_refinement     'SAINT (Bruker, 2008)'
_computing_data_reduction     'SAINT (Bruker, 2008)'
_computing_structure_solution     'SHELXS97 (Sheldrick, 2008)'
_computing_structure_refinement     'SHELXL97 (Sheldrick, 2008)'
_computing_molecular_graphics     'DIAMOND (Brandenburg, 2008)'
_computing_publication_material     'SHELXTL (Sheldrick, 2008)'
loop_
    _atom_site_type_symbol
    _atom_site_label
    _atom_site_fract_x
    _atom_site_fract_y
    _atom_site_fract_z
    _atom_site_U_iso_or_equiv
    _atom_site_adp_type
    _atom_site_calc_flag
    _atom_site_refinement_flags
    _atom_site_occupancy
    _atom_site_disorder_assembly
    _atom_site_disorder_group
    C C1 0.1954(3) 0.5924(3) 0.1388(2) 0.0094(5) Uani d . 1 . .
    C C2 0.1960(3) 0.4422(3) 0.2347(2) 0.0103(5) Uani d . 1 . .
    H H2 0.1730 0.4321 0.3291 0.025(4) Uiso calc R 1 . .
    C C3 0.2296(3) 0.3064(3) 0.1960(2) 0.0087(4) Uani d . 1 . .
    C C4 0.2534(3) 0.3218(3) 0.0577(2) 0.0085(4) Uani d . 1 . .
    C C5 0.2577(3) 0.4724(3) -0.0403(2) 0.0093(5) Uani d . 1 . .
    C C6 0.2323(3) 0.6076(3) -0.0004(2) 0.0092(5) Uani d . 1 . .
    O O4 0.2764(2) 0.19739(17) 0.00969(14) 0.0109(3) Uani d . 1 . .
    H H4 0.2447 0.1257 0.0723 0.025(4) Uiso d R 1 . .
    O O5 0.2915(2) 0.47596(18) -0.17322(14) 0.0114(3) Uani d . 1 . .
    H H5 0.2801 0.5660 -0.2260 0.025(4) Uiso d R 1 . .
    O O6 0.2426(2) 0.75022(17) -0.10051(14) 0.0120(3) Uani d . 1 . .
    H H6 0.2476 0.8099 -0.0635 0.025(4) Uiso d R 1 . .
    S S1 0.15178(8) 0.75784(6) 0.20027(5) 0.00896(14) Uani d . 1 . .
    O O11 -0.0728(2) 0.83560(18) 0.21945(15) 0.0144(3) Uani d . 1 . .
    O O12 0.2449(3) 0.68521(18) 0.32711(16) 0.0173(4) Uani d . 1 . .
    O O13 0.2611(2) 0.86540(18) 0.09335(15) 0.0163(4) Uani d . 1 . .
    S S3 0.25656(8) 0.11379(6) 0.32262(5) 0.00844(14) Uani d . 1 . .
    O O31 0.1976(2) 0.14814(18) 0.45258(15) 0.0148(4) Uani d . 1 . .
    O O32 0.4746(2) 0.01570(18) 0.30296(15) 0.0124(3) Uani d . 1 . .
    O O33 0.1180(2) 0.04470(18) 0.29754(15) 0.0140(4) Uani d . 1 . .
    Na Na1 -0.21766(13) 1.04339(10) 0.32841(8) 0.0108(2) Uani d . 1 . .
    Na Na2 0.59706(14) 0.77666(10) 0.22482(8) 0.0142(2) Uani d . 1 . .
    O O1 -0.2793(3) 1.26461(18) 0.40886(15) 0.0164(4) Uani d . 1 . .
    H H11 -0.3886 1.2910 0.4554 0.045(5) Uiso d R 1 . .
    H H12 -0.1912 1.2450 0.4555 0.045(5) Uiso d R 1 . .
    O O2 0.6746(3) 0.62770(19) 0.45172(16) 0.0196(4) Uani d . 1 . .
    H H21 0.7198 0.5353 0.5011 0.045(5) Uiso d R 1 . .
    H H22 0.7376 0.6789 0.4635 0.045(5) Uiso d R 1 . .
loop_
    _atom_site_aniso_label
    _atom_site_aniso_U_11
    _atom_site_aniso_U_22
    _atom_site_aniso_U_33
    _atom_site_aniso_U_12
    _atom_site_aniso_U_13
    _atom_site_aniso_U_23
    C1 0.0076(11) 0.0091(11) 0.0130(11) -0.0014(9) -0.0017(9) -0.0059(9)
    C2 0.0107(11) 0.0120(11) 0.0087(11) -0.0023(10) -0.0006(9) -0.0054(9)
    C3 0.0064(11) 0.0092(11) 0.0098(10) -0.0016(9) -0.0010(8) -0.0030(9)
    C4 0.0051(10) 0.0084(11) 0.0133(11) -0.0009(9) -0.0011(8) -0.0059(9)
    C5 0.0069(11) 0.0132(11) 0.0087(11) -0.0024(9) -0.0008(8) -0.0053(9)
    C6 0.0042(10) 0.0092(11) 0.0127(11) -0.0011(9) -0.0011(8) -0.0028(9)
    O4 0.0170(8) 0.0074(7) 0.0102(7) -0.0061(7) 0.0003(6) -0.0037(6)
    O5 0.0191(8) 0.0080(8) 0.0070(7) -0.0044(7) -0.0014(6) -0.0021(6)
    O6 0.0189(9) 0.0084(8) 0.0106(8) -0.0059(7) -0.0016(6) -0.0035(6)
    S1 0.0108(3) 0.0075(3) 0.0104(3) -0.0026(2) -0.0010(2) -0.0052(2)
    O11 0.0111(8) 0.0151(8) 0.0218(9) -0.0033(7) -0.0005(6) -0.0129(7)
    O12 0.0253(9) 0.0109(8) 0.0181(8) -0.0005(7) -0.0111(7) -0.0071(7)
    O13 0.0224(9) 0.0138(8) 0.0161(8) -0.0104(7) 0.0049(7) -0.0081(7)
    S3 0.0103(3) 0.0072(3) 0.0087(3) -0.0028(2) -0.0011(2) -0.0033(2)
    O31 0.0238(9) 0.0114(8) 0.0091(8) -0.0051(7) -0.0012(7) -0.0042(6)
    O32 0.0091(8) 0.0099(8) 0.0182(8) -0.0014(7) -0.0028(6) -0.0053(6)
    O33 0.0125(8) 0.0109(8) 0.0212(9) -0.0044(7) -0.0026(7) -0.0066(7)
    Na1 0.0119(4) 0.0103(4) 0.0115(4) -0.0041(4) -0.0011(3) -0.0045(3)
    Na2 0.0184(5) 0.0132(4) 0.0135(4) -0.0051(4) 0.0000(4) -0.0079(4)
    O1 0.0215(9) 0.0143(8) 0.0144(8) -0.0044(7) -0.0027(7) -0.0062(7)
    O2 0.0266(10) 0.0156(9) 0.0191(9) -0.0084(8) -0.0093(7) -0.0025(7)
_geom_special_details
;
All e.s.d.'s (except the e.s.d. in the dihedral angle between two l.s. planes)
are estimated using the full covariance matrix. The cell e.s.d.'s are taken
into account individually in the estimation of e.s.d.'s in distances, angles
and torsion angles; correlations between e.s.d.'s in cell parameters are only
used when they are defined by crystal symmetry. An approximate (isotropic)
treatment of cell e.s.d.'s is used for estimating e.s.d.'s involving l.s.
planes.
;
loop_
    _geom_bond_atom_site_label_1
    _geom_bond_atom_site_label_2
    _geom_bond_site_symmetry_2
    _geom_bond_distance
    _geom_bond_publ_flag
    C1 C2 . 1.380(3) yes
    C2 C3 . 1.379(3) yes
    C3 C4 . 1.396(3) yes
    C4 C5 . 1.397(3) yes
    C5 C6 . 1.396(3) yes
    C6 C1 . 1.399(3) yes
    C1 S1 . 1.770(2) yes
    C2 H2 . 0.9500 no
    C3 S3 . 1.760(2) yes
    C4 O4 . 1.361(3) yes
    C5 O5 . 1.363(2) yes
    C6 O6 . 1.363(2) yes
    O4 H4 . 0.7979 no
    O5 H5 . 0.7979 no
    O6 H6 . 0.7980 no
    S1 O11 . 1.4530(16) no
    S1 O12 . 1.4545(16) no
    S1 O13 . 1.4644(15) no
    O11 Na1 . 2.3791(17) no
    O12 Na2 . 2.7178(18) no
    O13 Na2 . 2.7143(18) no
    S3 O33 . 1.4465(15) no
    S3 O31 . 1.4577(16) no
    S3 O32 . 1.4579(15) no
    Na1 O1 . 2.3495(17) no
    Na2 O2 . 2.3695(17) no
    O1 H11 . 0.8056 no
    O1 H12 . 0.8056 no
    O2 H21 . 0.8056 no
    O2 H22 . 0.8056 no
loop_
    _geom_angle_atom_site_label_1
    _geom_angle_atom_site_label_2
    _geom_angle_atom_site_label_3
    _geom_angle_site_symmetry_1
    _geom_angle_site_symmetry_3
    _geom_angle
    _geom_angle_publ_flag
    C2 C1 C6 . . 119.77(19) yes
    C2 C1 S1 . . 117.18(16) ?
    C6 C1 S1 . . 123.04(16) ?
    C3 C2 C1 . . 121.12(19) yes
    C3 C2 H2 . . 119.4 ?
    C1 C2 H2 . . 119.4 ?
    C4 C3 C2 . . 119.84(19) yes
    C2 C3 S3 . . 118.86(16) ?
    C4 C3 S3 . . 121.20(16) ?
    O4 C4 C3 . . 124.23(18) ?
    O4 C4 C5 . . 116.35(18) ?
    C5 C4 C3 . . 119.41(19) yes
    O5 C5 C6 . . 123.60(18) ?
    O5 C5 C4 . . 116.09(19) ?
    C6 C5 C4 . . 120.30(19) yes
    O6 C6 C5 . . 117.69(18) ?
    O6 C6 C1 . . 122.94(19) ?
    C1 C6 C5 . . 119.37(19) yes
    C4 O4 H4 . . 107.7 ?
    C5 O5 H5 . . 113.1 ?
    C6 O6 H6 . . 106.5 ?
    O11 S1 O12 . . 113.02(9) ?
    O11 S1 O13 . . 112.95(9) ?
    O12 S1 O13 . . 112.34(9) ?
    O11 S1 C1 . . 107.38(9) ?
    O12 S1 C1 . . 105.84(9) ?
    O13 S1 C1 . . 104.55(9) ?
    O11 S1 Na2 . . 143.60(6) ?
    O12 S1 Na2 . . 56.69(7) ?
    O13 S1 Na2 . . 56.60(7) ?
    C1 S1 Na2 . . 109.02(7) ?
    S1 O11 Na1 . . 120.84(8) ?
    S1 O12 Na2 . . 96.74(8) ?
    S1 O13 Na2 . . 96.63(8) ?
    O33 S3 O31 . . 113.52(9) ?
    O33 S3 O32 . . 111.33(9) ?
    O31 S3 O32 . . 113.24(9) ?
    O33 S3 C3 . . 106.02(9) ?
    O31 S3 C3 . . 105.58(10) ?
    O32 S3 C3 . . 106.43(9) ?
    O1 Na1 O11 . . 165.05(6) ?
    O1 Na1 S1 . . 144.75(5) ?
    O11 Na1 S1 . . 21.77(4) ?
    O2 Na2 O13 . . 134.47(6) ?
    O2 Na2 O12 . . 81.64(5) ?
    O13 Na2 O12 . . 53.02(5) ?
    O2 Na2 S1 . . 108.18(5) ?
    O13 Na2 S1 . . 26.77(3) ?
    O12 Na2 S1 . . 26.57(3) ?
    O2 Na2 H22 . . 17.3 ?
    O13 Na2 H22 . . 146.5 ?
    O12 Na2 H22 . . 96.0 ?
    S1 Na2 H22 . . 122.3 ?
    Na1 O1 H11 . . 117.6 ?
    Na1 O1 H12 . . 110.7 ?
    H11 O1 H12 . . 104.6 ?
    Na2 O2 H21 . . 141.7 ?
    Na2 O2 H22 . . 101.8 ?
    H21 O2 H22 . . 104.6 ?
loop_
    _geom_hbond_atom_site_label_D
    _geom_hbond_atom_site_label_H
    _geom_hbond_atom_site_label_A
    _geom_hbond_site_symmetry_A
    _geom_hbond_distance_DH
    _geom_hbond_distance_HA
    _geom_hbond_distance_DA
    _geom_hbond_angle_DHA
    O4 H4 O33 . 0.80 2.28 2.975(2) 146.2
    O4 H4 O13 1_545 0.80 2.28 2.882(2) 132.6
    O5 H5 O1 2_575 0.80 1.99 2.738(2) 156.2
    O6 H6 O13 . 0.80 1.94 2.686(2) 154.3
    O1 H11 O2 2_576 0.81 1.99 2.793(2) 172.7
    O1 H12 O31 1_565 0.81 2.50 3.171(2) 141.0
    O1 H12 O12 2_576 0.81 2.53 3.080(2) 127.1
    O2 H21 O12 2_666 0.81 2.15 2.926(2) 162.3
    O2 H22 O31 2_666 0.81 2.30 3.064(2) 158.6
data_global
_journal_date_recd_electronic     2010-08-13
_journal_date_accepted     2010-09-08
_journal_name_full     'Acta Crystallographica, Section E'
_journal_year     2010
_journal_volume     66
_journal_issue     10
_journal_page_first     m1265
_journal_page_last     m1265
_journal_paper_category     QM
_journal_coeditor_code     IM2221
_publ_contact_author_name     Reuter
_publ_contact_author_address     b
_publ_contact_author_email     hreuter@uos.de
_publ_contact_author_fax     ?
_publ_contact_author_phone       495419692778
_publ_section_title
;
Disodium 4,5,6-trihydroxybenzene-1,3-disulfonate dihydrate
;
loop_
    _publ_author_name
    _publ_author_footnote
    _publ_author_address
    'Song, E.' .
;
Institute of Chemistry
Barbarastrasse 7
D-49069 Osnabr\"uck
Germany
;
    'Podschun, J.' .
;
Institute of Chemistry
Barbarastrasse 7
D-49069 Osnabr\"uck
Germany
;
    'Wilberts, H.' .
;
Institute of Chemistry
Barbarastrasse 7
D-49069 Osnabr\"uck
Germany
;
    'Beginn, U.' .
;
Institute of Chemistry
Barbarastrasse 7
D-49069 Osnabr\"uck
Germany
;
    'Reuter, H.' .
;
Institute of Chemistry
Barbarastrasse 7
D-49069 Osnabr\"uck
Germany
;
