# Supplementary material for: Disodium 4,5,6-trihy­droxy­benzene-1,3-disulfonate dihydrate
Source: Acta Crystallogr Sect E Struct Rep Online. 2010 Sep 15;66(Pt 10):m1265. doi: 10.1107/S1600536810036160 (PMC2983229; doi:10.1107/S1600536810036160)
Supplement: Supplementary file 2 [file e-66-m1265-Isup2.hkl]

# 
# h,k,l, Fc-squared, Fo-squared, sigma(Fo-squared) and status flag 
# 
data_I
_shelx_title ' JP001_0m in P-1' 
_shelx_refln_list_code          4 
_shelx_F_calc_maximum      162.43 
_exptl_crystal_F_000       340.00 
_reflns_d_resolution_high  0.8409 
 
loop_ 
 _symmetry_equiv_pos_as_xyz 
 'x, y, z' 
 '-x, -y, -z' 
 
_cell_length_a     6.9282 
_cell_length_b     9.1952 
_cell_length_c    10.6171 
_cell_angle_alpha  68.303 
_cell_angle_beta   75.984 
_cell_angle_gamma  68.455 
 
_shelx_F_squared_multiplier     1.000 
 
loop_ 
 _refln_index_h 
 _refln_index_k 
 _refln_index_l 
 _refln_F_squared_calc 
 _refln_F_squared_meas 
 _refln_F_squared_sigma 
 _refln_observed_status 
   1   0   0      115.78       94.96      1.82 o 
   2   0   0    26381.89    25713.44    166.19 o 
   3   0   0      932.98      996.92      7.88 o 
   4   0   0     2863.57     2877.66     22.06 o 
   5   0   0        7.91       16.72      2.86 o 
   6   0   0      909.43      885.57     13.87 o 
   7   0   0       22.81       15.05      9.14 o 
  -7   1   0      131.34      137.54     17.23 o 
  -6   1   0       15.46       25.36      5.69 o 
  -5   1   0      187.26      213.12      8.92 o 
  -4   1   0      365.15      385.93      5.68 o 
  -3   1   0       23.32       20.74      1.64 o 
  -2   1   0      158.14       94.13      2.07 o 
  -1   1   0      108.64      110.31      2.31 o 
   0   1   0      584.66      618.36      5.13 o 
   1   1   0        7.06        5.90      0.87 o 
   2   1   0     3067.06     2962.68     19.30 o 
   3   1   0     2079.53     2160.47     14.95 o 
   4   1   0       79.04       91.92      2.80 o 
   5   1   0      359.29      369.06      5.69 o 
   6   1   0      312.77      331.84      7.28 o 
   7   1   0       70.69       63.53      8.18 o 
  -6   2   0       14.11       24.64      6.59 o 
  -5   2   0       80.39       73.42      4.32 o 
  -4   2   0      124.76      111.98      3.81 o 
  -3   2   0       18.96       23.29      1.84 o 
  -2   2   0     1085.61     1211.53     12.37 o 
  -1   2   0      343.80      336.38      4.04 o 
   0   2   0     1530.58     1472.51     10.92 o 
   1   2   0     1064.43     1042.14      7.96 o 
   2   2   0       14.34       14.66      1.50 o 
   3   2   0      133.70      173.04      3.21 o 
   4   2   0      299.49      295.74      4.55 o 
   5   2   0      634.04      646.18      8.07 o 
   6   2   0       39.62       43.54      3.88 o 
   7   2   0       21.84       14.81      5.68 o 
  -6   3   0      176.39      137.53     12.12 o 
  -5   3   0        9.36        8.63      4.56 o 
  -4   3   0      102.25       98.35      5.54 o 
  -3   3   0      682.38      695.51      9.36 o 
  -2   3   0     1088.23     1079.85     11.40 o 
  -1   3   0     1043.23      970.66      9.98 o 
   0   3   0      263.07      247.74      3.10 o 
   1   3   0     3477.96     3481.24     23.13 o 
   2   3   0      152.85      148.10      2.93 o 
   3   3   0        2.35        9.60      1.85 o 
   4   3   0      114.30      120.38      3.44 o 
   5   3   0      148.70      162.25      4.13 o 
   6   3   0     1352.97     1346.22     18.45 o 
   7   3   0      195.64      211.59      8.76 o 
  -6   4   0       23.09       32.70     16.12 o 
  -5   4   0       38.74       34.37      6.41 o 
  -4   4   0      311.25      292.89      9.93 o 
  -3   4   0      108.42      104.07      3.72 o 
  -2   4   0      385.53      376.26      5.85 o 
  -1   4   0      950.88      981.39     10.68 o 
   0   4   0      567.30      540.17      5.02 o 
   1   4   0      285.91      273.52      4.17 o 
   2   4   0        9.11       12.75      1.81 o 
   3   4   0      940.57      895.61      9.13 o 
   4   4   0      401.59      403.69      6.31 o 
   5   4   0      131.53      136.50      4.38 o 
   6   4   0      591.08      560.87     10.10 o 
   7   4   0      300.79      298.26     11.11 o 
  -5   5   0       66.21       69.01     16.36 o 
  -4   5   0      270.09      270.63     11.94 o 
  -3   5   0       35.06       36.09      5.06 o 
  -2   5   0       23.96       25.24      2.55 o 
  -1   5   0     1307.54     1301.45     14.61 o 
   0   5   0       10.23       10.34      1.80 o 
   1   5   0      859.55      864.39      8.09 o 
   2   5   0     3607.13     3609.65     26.01 o 
   3   5   0     1344.86     1328.47     12.72 o 
   4   5   0     1348.40     1295.98     13.57 o 
   5   5   0       66.96       76.02      4.06 o 
   6   5   0      673.02      681.42     13.78 o 
   7   5   0        0.84        0.91      5.73 o 
  -4   6   0      464.10      455.07     22.09 o 
  -3   6   0     1575.72     1559.53     32.54 o 
  -2   6   0       55.39       66.37      4.54 o 
  -1   6   0      656.76      692.74      9.04 o 
   0   6   0      131.00      138.82      3.40 o 
   1   6   0      204.17      208.92      3.94 o 
   2   6   0     1343.18     1350.25     12.67 o 
   3   6   0      525.28      511.74      7.15 o 
   4   6   0        1.48       -2.20      2.34 o 
   5   6   0        0.01       -1.08      3.30 o 
   6   6   0       72.09       69.75      7.18 o 
   7   6   0      237.68      231.77     13.56 o 
  -3   7   0       10.43        6.08      8.45 o 
  -2   7   0      178.14      187.46      9.31 o 
  -1   7   0      537.64      543.54     11.15 o 
   0   7   0        5.12        2.86      2.25 o 
   1   7   0      228.02      238.87      4.82 o 
   2   7   0      830.51      826.65     10.07 o 
   3   7   0      191.23      202.98      5.03 o 
   4   7   0      504.32      490.95      9.70 o 
   5   7   0       65.45       59.56      5.93 o 
   6   7   0      113.21      100.23      9.11 o 
   7   7   0      285.94      299.07     15.46 o 
  -2   8   0       37.45       38.36      7.15 o 
  -1   8   0      641.52      669.98     17.00 o 
   0   8   0      455.48      478.58     16.54 o 
   1   8   0      403.60      401.43      9.18 o 
   2   8   0      929.60      939.39     14.75 o 
   3   8   0      858.22      848.43     15.39 o 
   4   8   0        6.30        7.41      4.15 o 
   5   8   0      166.74      157.61     12.04 o 
   6   8   0       70.10       86.05     10.04 o 
  -1   9   0      254.60      258.84     19.84 o 
   0   9   0      126.34      138.55     13.29 o 
   1   9   0        0.11       -1.96      5.08 o 
   2   9   0       21.99       20.97      5.26 o 
   3   9   0       81.90      103.35      7.14 o 
   4   9   0        0.13       -0.90      5.07 o 
   5   9   0        4.30        0.42      6.12 o 
   2  10   0       79.75       73.47      9.16 o 
   3  10   0      174.75      178.49     12.14 o 
  -5  -9   1      333.68      314.24     18.77 o 
  -4  -9   1       32.74       33.30      7.15 o 
  -3  -9   1      664.57      665.37     19.10 o 
  -2  -9   1      123.65      150.09      7.97 o 
  -1  -9   1      760.51      754.06     22.66 o 
   0  -9   1        0.04        3.61      7.90 o 
  -6  -8   1        3.29       -4.59      9.67 o 
  -5  -8   1      170.98      165.21     10.68 o 
  -4  -8   1      413.69      416.85     15.27 o 
  -3  -8   1      427.72      409.08     11.87 o 
  -2  -8   1      127.25      131.17      6.83 o 
  -1  -8   1      193.46      179.98      6.07 o 
   0  -8   1      147.48      159.34      8.65 o 
   1  -8   1      188.86      206.32     11.57 o 
   2  -8   1       25.84       41.96     13.91 o 
  -6  -7   1      743.86      688.23     21.04 o 
  -5  -7   1      117.85      109.66      8.93 o 
  -4  -7   1     1291.62     1264.71     27.23 o 
  -3  -7   1       53.96       53.11      4.11 o 
  -2  -7   1       18.00       21.93      3.20 o 
  -1  -7   1       84.62       82.20      3.60 o 
   0  -7   1        7.98       10.27      2.88 o 
   1  -7   1      479.95      480.81     11.91 o 
   2  -7   1      501.89      514.49     16.11 o 
   3  -7   1     1010.57     1029.31     32.38 o 
  -7  -6   1        5.09       15.29      7.72 o 
  -6  -6   1        5.21        9.69      5.68 o 
  -5  -6   1      216.20      221.82      8.12 o 
  -4  -6   1      183.09      184.06      5.62 o 
  -3  -6   1      182.07      184.51      5.10 o 
  -2  -6   1      574.19      583.15      7.41 o 
  -1  -6   1       55.43       65.56      2.99 o 
   0  -6   1      119.09      118.03      3.21 o 
   1  -6   1      130.23      140.09      4.00 o 
   2  -6   1      606.34      616.91     11.95 o 
   3  -6   1       85.92       85.41      6.89 o 
   4  -6   1        8.54       11.28      9.22 o 
  -7  -5   1       10.92        5.02      6.25 o 
  -6  -5   1      729.54      767.35     14.91 o 
  -5  -5   1      789.52      741.81     11.55 o 
  -4  -5   1      337.72      346.90      6.85 o 
  -3  -5   1      768.87      763.63      9.32 o 
  -2  -5   1       18.87       21.97      2.28 o 
  -1  -5   1      833.46      834.86      8.83 o 
   0  -5   1      289.66      318.86      4.59 o 
   1  -5   1     1948.88     1928.31     17.09 o 
   2  -5   1      688.22      691.67      9.24 o 
   3  -5   1      610.51      642.97     17.82 o 
   4  -5   1      414.72      408.35     21.87 o 
   5  -5   1      417.78      398.66     25.27 o 
  -7  -4   1      624.09      643.83     15.99 o 
  -6  -4   1      968.96      964.76     15.68 o 
  -5  -4   1     1218.76     1252.68     13.68 o 
  -4  -4   1       61.41       66.86      3.39 o 
  -3  -4   1     2564.91     2641.60     21.17 o 
  -2  -4   1        0.44        2.11      1.75 o 
  -1  -4   1     1659.48     1749.16     13.98 o 
   0  -4   1     3845.21     3862.48     28.18 o 
   1  -4   1     1687.35     1697.83     14.28 o 
   2  -4   1     1205.91     1181.96     14.09 o 
   3  -4   1     1872.89     1838.07     23.86 o 
   4  -4   1       48.57       47.71      4.92 o 
   5  -4   1      610.26      606.40     21.06 o 
  -7  -3   1        5.20        3.04      5.49 o 
  -6  -3   1       83.15       85.76      5.43 o 
  -5  -3   1     1661.61     1646.89     15.78 o 
  -4  -3   1       15.68       22.50      2.37 o 
  -3  -3   1     1050.76     1086.08     11.33 o 
  -2  -3   1       93.15       56.21      2.35 o 
  -1  -3   1     2832.50     3172.11     22.32 o 
   0  -3   1      383.56      338.68      4.01 o 
   1  -3   1      184.43      221.39      2.96 o 
   2  -3   1      280.85      271.79      4.61 o 
   3  -3   1     1809.42     1847.66     20.45 o 
   4  -3   1      652.19      647.70      9.22 o 
   5  -3   1       26.12       39.73      5.05 o 
   6  -3   1       19.93       32.61     10.88 o 
  -7  -2   1      156.51      190.76     10.55 o 
  -6  -2   1       28.15       29.19      4.06 o 
  -5  -2   1      315.00      334.51      6.12 o 
  -4  -2   1      293.07      290.36      4.64 o 
  -3  -2   1      682.57      681.90      7.71 o 
  -2  -2   1     2058.16     1942.34     14.54 o 
  -1  -2   1       82.68       64.57      1.78 o 
   0  -2   1       27.70       27.23      1.26 o 
   1  -2   1       35.55       48.64      1.55 o 
   2  -2   1      225.31      255.63      3.95 o 
   3  -2   1       81.88       89.91      2.83 o 
   4  -2   1      306.43      298.86      5.35 o 
   5  -2   1      588.82      585.67     10.52 o 
   6  -2   1        0.97        1.69      5.90 o 
  -7  -1   1       58.52       74.50      8.07 o 
  -6  -1   1      643.56      648.35     11.96 o 
  -5  -1   1      274.58      282.55      5.28 o 
  -4  -1   1      800.75      736.45      8.08 o 
  -3  -1   1      525.45      540.33      6.50 o 
  -2  -1   1       68.28       63.09      1.83 o 
  -1  -1   1      139.52      129.53      2.28 o 
   0  -1   1     3433.41     3345.86     22.32 o 
   1  -1   1     1464.68     1347.74     10.27 o 
   2  -1   1       20.86       15.02      1.40 o 
   3  -1   1      778.98      757.56      7.34 o 
   4  -1   1      155.85      178.10      3.89 o 
   5  -1   1       88.21      100.27      3.53 o 
   6  -1   1      290.78      268.44     11.59 o 
   7  -1   1        4.41        3.61      9.82 o 
  -7   0   1       26.99       33.32      9.87 o 
  -6   0   1      583.45      558.99     10.84 o 
  -5   0   1       29.22       33.40      2.97 o 
  -4   0   1      148.57      163.12      3.89 o 
  -3   0   1      468.70      510.18      5.32 o 
  -2   0   1      925.16      838.23      6.64 o 
  -1   0   1     2819.16     2739.01     19.30 o 
   0   0   1      472.97      429.43      3.72 o 
   1   0   1     1354.35     1330.04      9.68 o 
   2   0   1     5508.73     5402.03     35.54 o 
   3   0   1      552.00      579.02      5.97 o 
   4   0   1     1044.06     1120.62      9.98 o 
   5   0   1       27.90       30.34      3.01 o 
   6   0   1       30.98       27.48      4.32 o 
   7   0   1       38.32       39.76      6.61 o 
  -7   1   1       15.69        7.38     10.40 o 
  -6   1   1       75.67       56.70      6.68 o 
  -5   1   1       80.01       82.04      4.22 o 
  -4   1   1      515.75      530.22      9.63 o 
  -3   1   1      232.15      234.34      4.41 o 
  -2   1   1      300.62      285.85      3.81 o 
  -1   1   1       14.43       20.57      1.60 o 
   0   1   1      430.24      406.63      4.08 o 
   1   1   1        0.87        0.29      0.85 o 
   2   1   1     8528.38     8267.33     50.65 o 
   3   1   1      240.09      245.04      3.65 o 
   4   1   1     7794.89     7651.95     54.12 o 
   5   1   1      266.69      275.22      4.96 o 
   6   1   1     2581.61     2545.89     27.79 o 
   7   1   1      627.92      634.70     19.22 o 
  -6   2   1      127.44      137.86     14.00 o 
  -5   2   1        0.02       -1.68      3.65 o 
  -4   2   1      105.36      104.13      3.48 o 
  -3   2   1     3406.31     3623.16     35.70 o 
  -2   2   1        3.15        3.52      1.53 o 
   0   2   1     2086.23     2000.86     18.93 o 
   1   2   1     1099.15     1154.48      8.17 o 
   2   2   1     4908.63     4551.17     29.88 o 
   3   2   1     1177.23     1226.03      9.92 o 
   4   2   1      943.49      893.39      8.71 o 
   5   2   1        0.03        0.55      2.27 o 
   6   2   1        2.78        3.45      3.03 o 
   7   2   1       30.73       11.16      5.78 o 
   8   2   1        5.64       -4.65      7.61 o 
  -6   3   1        2.59        1.46      9.90 o 
  -5   3   1        9.58       13.24      5.00 o 
  -4   3   1       50.08       53.20      3.01 o 
  -3   3   1     2190.23     2243.26     23.68 o 
  -2   3   1      605.72      552.68     22.60 o 
  -1   3   1      438.52      426.07     10.13 o 
   0   3   1     8046.98     7977.38     65.82 o 
   1   3   1      937.40      951.72      7.32 o 
   2   3   1      104.25       74.32      2.12 o 
   3   3   1      862.98      903.07      8.47 o 
   4   3   1      102.55      118.24      3.38 o 
   5   3   1       36.81       38.90      2.75 o 
   6   3   1       42.92       40.39      3.57 o 
   7   3   1      326.55      342.62     10.59 o 
   8   3   1       42.34       37.87     10.75 o 
  -6   4   1      105.39      115.13     20.00 o 
  -5   4   1      531.89      544.79     23.28 o 
  -4   4   1      306.40      300.76     11.94 o 
  -3   4   1      888.56      888.25     13.54 o 
  -2   4   1      856.33      846.81     16.66 o 
  -1   4   1      501.17      506.74      5.92 o 
   0   4   1     1147.29     1168.08     10.66 o 
   1   4   1      344.97      337.88      4.23 o 
   2   4   1     2779.68     2824.18     20.01 o 
   3   4   1      418.31      418.19      5.57 o 
   4   4   1      274.32      280.28      5.00 o 
   5   4   1     1023.09      977.93     11.06 o 
   6   4   1      200.01      211.56      7.57 o 
   7   4   1      253.30      273.68     10.58 o 
   8   4   1       24.37       21.40      8.92 o 
  -5   5   1       16.47       12.40     11.84 o 
  -4   5   1       53.73       55.03      8.14 o 
  -3   5   1       28.33       29.74      3.70 o 
  -2   5   1      100.39      119.24      5.46 o 
  -1   5   1       23.37       26.65      2.91 o 
   0   5   1        7.98        4.36      1.68 o 
   1   5   1       27.40       31.61      1.80 o 
   2   5   1       40.73       41.99      2.12 o 
   3   5   1       24.32       32.12      2.32 o 
   4   5   1      184.61      190.18      4.61 o 
   5   5   1      532.75      516.01      7.92 o 
   6   5   1       79.13       85.08      5.32 o 
   7   5   1        1.80        4.82      5.50 o 
   8   5   1       67.95       75.54     10.14 o 
  -4   6   1        7.51       10.26     10.60 o 
  -3   6   1       40.17       57.13      9.38 o 
  -2   6   1      818.63      818.46     15.20 o 
  -1   6   1      239.56      245.72      5.81 o 
   0   6   1       16.41       18.02      1.86 o 
   1   6   1       20.71       15.56      1.59 o 
   2   6   1      254.63      267.69      4.67 o 
   3   6   1     1435.34     1413.16     13.11 o 
   4   6   1      167.18      173.38      4.60 o 
   5   6   1      742.86      737.19     11.25 o 
   6   6   1      572.66      563.04     13.64 o 
   7   6   1      607.50      610.62     21.13 o 
  -3   7   1       31.79       24.29      8.73 o 
  -2   7   1      102.93       98.84     15.45 o 
  -1   7   1     1965.42     1997.60     29.20 o 
   0   7   1      361.03      364.67      9.48 o 
   1   7   1     3630.41     3619.66     34.45 o 
   2   7   1       62.51       73.10      3.25 o 
   3   7   1     5628.57     5545.28     42.96 o 
   4   7   1     1162.76     1174.97     13.62 o 
   5   7   1     2127.31     2073.28     29.26 o 
   6   7   1      875.65      838.05     17.69 o 
   7   7   1      120.97      136.15     15.72 o 
  -2   8   1      119.06      146.27     15.79 o 
  -1   8   1      127.23      137.27     10.78 o 
   0   8   1      398.05      397.47     11.54 o 
   1   8   1      203.21      184.67      5.70 o 
   2   8   1       55.99       59.87      3.79 o 
   3   8   1       65.79       69.40      4.93 o 
   4   8   1       46.51       49.28      4.71 o 
   5   8   1       75.85       71.10      6.49 o 
   6   8   1        7.23        8.45      5.71 o 
  -1   9   1      192.88      211.00     34.12 o 
   0   9   1       36.28       44.06      7.07 o 
   1   9   1       18.32       20.71      4.74 o 
   2   9   1      149.95      148.16      7.51 o 
   3   9   1      293.72      314.82     10.26 o 
   4   9   1      355.89      337.60     11.91 o 
   5   9   1      249.52      239.58     11.81 o 
   6   9   1      111.82      119.06     12.51 o 
   1  10   1        3.56        9.79      8.76 o 
   2  10   1      174.97      184.81     10.09 o 
   3  10   1      105.58       96.55      9.20 o 
   4  10   1      252.61      238.89     12.21 o 
  -4  -9   2        2.15        6.86      7.56 o 
  -3  -9   2      336.41      334.78     17.25 o 
  -2  -9   2      328.00      345.50     11.88 o 
  -1  -9   2       86.25      104.02      9.73 o 
   0  -9   2     1211.10     1237.58     36.31 o 
  -5  -8   2      218.98      219.31     13.33 o 
  -4  -8   2      119.41      119.56      9.49 o 
  -3  -8   2      660.70      692.49     17.11 o 
  -2  -8   2      156.48      151.54      7.97 o 
  -1  -8   2       46.54       51.10      5.18 o 
   0  -8   2       52.61       52.83      6.63 o 
   1  -8   2       15.51       23.42      8.82 o 
   2  -8   2      177.14      164.28     18.03 o 
  -6  -7   2      121.32      129.94     11.34 o 
  -5  -7   2      185.76      184.24     10.88 o 
  -4  -7   2       40.94       32.28      6.33 o 
  -3  -7   2      360.85      362.91     10.03 o 
  -2  -7   2        0.33       -3.40      3.50 o 
  -1  -7   2       75.01       92.36      5.17 o 
   0  -7   2      124.75      150.04      5.02 o 
   1  -7   2      154.76      147.03      6.60 o 
   2  -7   2      340.02      337.89     14.68 o 
   3  -7   2      706.06      703.10     27.36 o 
  -6  -6   2       21.71       23.71      7.08 o 
  -5  -6   2        4.66        6.74      4.93 o 
  -4  -6   2        0.33        1.92      3.72 o 
  -3  -6   2      688.87      656.84     10.27 o 
  -2  -6   2     1458.80     1421.52     14.56 o 
  -1  -6   2      641.53      591.62      8.47 o 
   0  -6   2      297.61      310.54      5.61 o 
   1  -6   2      436.33      417.18      7.33 o 
   2  -6   2       94.49      100.45      5.50 o 
   3  -6   2       52.62       51.99      6.80 o 
   4  -6   2        0.83       -9.30      8.09 o 
  -7  -5   2       39.78       40.22      8.82 o 
  -6  -5   2      216.20      219.67     11.44 o 
  -5  -5   2        9.94       11.33      4.14 o 
  -4  -5   2      829.20      834.01     12.51 o 
  -3  -5   2       30.82       27.94      2.94 o 
  -2  -5   2     1222.21     1246.27     12.75 o 
  -1  -5   2      513.95      532.27      6.85 o 
   0  -5   2      369.06      366.00      5.94 o 
   1  -5   2      244.82      243.63      4.24 o 
   2  -5   2       10.20       13.13      2.15 o 
   3  -5   2      750.22      734.90     14.07 o 
   4  -5   2      346.67      358.88     13.68 o 
   5  -5   2       45.55       46.61     12.26 o 
  -7  -4   2       16.97       19.64      6.80 o 
  -6  -4   2      945.00      976.34     19.27 o 
  -5  -4   2      237.24      243.67      6.48 o 
  -4  -4   2      324.90      362.62      7.18 o 
  -3  -4   2      146.48      175.39      4.43 o 
  -2  -4   2      271.00      238.35      4.77 o 
  -1  -4   2       88.27       71.89      2.62 o 
   0  -4   2      627.60      607.26      7.13 o 
   1  -4   2        3.93        7.27      1.76 o 
   2  -4   2      641.21      629.85      7.60 o 
   3  -4   2      725.14      743.17     11.12 o 
   4  -4   2      296.08      302.88     11.72 o 
   5  -4   2        0.05        2.92      9.05 o 
  -7  -3   2       69.53       59.93      7.06 o 
  -6  -3   2       89.85       81.14      7.35 o 
  -5  -3   2        0.74        2.98      2.42 o 
  -4  -3   2     2108.55     2048.35     18.71 o 
  -3  -3   2        1.57        5.53      2.05 o 
  -2  -3   2     5251.48     5431.94     39.04 o 
  -1  -3   2     1590.78     1688.60     13.52 o 
   0  -3   2     1334.22     1539.78     11.82 o 
   1  -3   2     1910.59     1971.55     15.47 o 
   2  -3   2      154.65      165.66      3.76 o 
   3  -3   2     1884.70     1909.20     18.14 o 
   4  -3   2     1549.76     1532.36     19.01 o 
   5  -3   2       85.86       81.50      6.42 o 
   6  -3   2      378.88      358.90     29.62 o 
  -7  -2   2       16.44       18.18      7.33 o 
  -6  -2   2      961.21      950.57     15.65 o 
  -5  -2   2      934.09      885.36     10.83 o 
  -4  -2   2     1676.75     1616.28     14.30 o 
  -3  -2   2       48.04       55.59      2.48 o 
  -2  -2   2     1757.95     1747.77     13.34 o 
  -1  -2   2        2.39        4.93      1.30 o 
   0  -2   2     4975.73     4919.34     31.91 o 
   1  -2   2       17.07       21.83      1.70 o 
   2  -2   2     3652.18     3503.96     24.43 o 
   3  -2   2       24.64       20.95      2.03 o 
   4  -2   2     2360.55     2319.85     21.16 o 
   5  -2   2        8.00       10.97      3.96 o 
   6  -2   2       14.12       11.35      6.79 o 
  -7  -1   2      391.50      407.13     24.51 o 
  -6  -1   2      504.15      507.15     11.64 o 
  -5  -1   2      815.10      820.25      9.97 o 
  -4  -1   2       33.82       39.23      2.50 o 
  -3  -1   2      279.91      257.83      4.23 o 
  -2  -1   2      361.39      362.24      4.31 o 
  -1  -1   2      169.47      159.76      2.95 o 
   0  -1   2     6247.72     5931.48     39.22 o 
   1  -1   2        1.45        0.25      1.10 o 
   2  -1   2      715.91      633.55      6.03 o 
   3  -1   2      194.81      195.30      3.59 o 
   4  -1   2       16.22       23.91      1.99 o 
   5  -1   2      154.30      169.99      4.65 o 
   6  -1   2       16.81       21.30      4.93 o 
   7  -1   2       28.27       33.78     18.42 o 
  -7   0   2       95.81      122.06     20.81 o 
  -6   0   2       48.60       42.70      4.57 o 
  -5   0   2      676.16      706.47     12.51 o 
  -4   0   2       94.51       88.59      3.29 o 
  -3   0   2      677.34      662.99      6.45 o 
  -2   0   2      182.26      212.49      3.08 o 
  -1   0   2      144.00      142.80      2.18 o 
   0   0   2     3082.08     3006.37     21.82 o 
   1   0   2      424.00      411.78      4.07 o 
   2   0   2     1439.32     1387.22     10.62 o 
   3   0   2     1765.48     1876.49     14.80 o 
   4   0   2      940.37      928.46      9.34 o 
   5   0   2      129.45      126.13      3.77 o 
   6   0   2       28.86       28.65      5.66 o 
   7   0   2      232.00      236.58     11.77 o 
  -7   1   2      566.20      625.76     31.36 o 
  -6   1   2       39.31       22.58      5.98 o 
  -5   1   2      189.65      177.59      6.88 o 
  -4   1   2      202.80      202.63      4.83 o 
  -3   1   2     1153.24     1161.48     11.95 o 
  -2   1   2        3.27        1.85      1.34 o 
  -1   1   2      281.95      279.45      3.24 o 
   0   1   2        8.27        6.43      0.91 o 
   1   1   2      155.86      159.86      2.37 o 
   2   1   2      533.67      503.33      5.02 o 
   3   1   2      668.65      697.29      6.42 o 
   4   1   2      172.32      179.05      3.73 o 
   5   1   2      817.08      831.26      9.63 o 
   6   1   2      408.02      398.89      7.99 o 
   7   1   2        3.59        4.92      6.81 o 
  -6   2   2      170.65      181.29     17.63 o 
  -5   2   2       74.13       90.98      5.42 o 
  -4   2   2      967.35      908.39     13.16 o 
  -3   2   2      277.72      269.54      4.55 o 
  -2   2   2       60.31       84.35      2.72 o 
   0   2   2     2921.65     3028.71     24.92 o 
   1   2   2     1588.59     1556.97     10.87 o 
   2   2   2     1274.65     1334.83     10.06 o 
   3   2   2      280.56      340.62      4.35 o 
   4   2   2      971.81     1014.52      9.40 o 
   5   2   2      191.67      190.56      4.90 o 
   6   2   2     2872.41     2835.04     26.53 o 
   7   2   2        1.00       -1.67      5.52 o 
   8   2   2      875.13      823.93     24.52 o 
  -6   3   2        6.13        6.14      8.57 o 
  -5   3   2      200.04      218.48     10.76 o 
  -4   3   2      419.31      430.68      8.77 o 
  -3   3   2       15.91       15.65      3.06 o 
   0   3   2     1077.18     1122.40     10.84 o 
   1   3   2       59.27       41.26      1.58 o 
   2   3   2      184.08      186.88      3.00 o 
   3   3   2      663.35      672.80      6.68 o 
   4   3   2      306.01      281.88      4.73 o 
   5   3   2      100.55      106.16      3.56 o 
   6   3   2     2520.06     2515.20     24.77 o 
   7   3   2       23.36       17.21      5.17 o 
   8   3   2      142.75      168.91     11.45 o 
  -5   4   2       55.24       32.47      8.48 o 
  -4   4   2       62.80       41.17      6.79 o 
  -3   4   2      171.67      151.01     11.86 o 
   0   4   2     2701.97     2989.83     25.56 o 
   1   4   2        0.86        4.13      1.32 o 
   2   4   2       43.02       19.86      1.75 o 
   3   4   2      306.38      323.83      4.65 o 
   4   4   2     1069.36      995.90     10.94 o 
   5   4   2      275.08      287.38      5.80 o 
   6   4   2     1125.39     1096.85     13.85 o 
   7   4   2        4.44        5.51      5.17 o 
   8   4   2        1.87        4.29      8.06 o 
  -5   5   2        6.90        3.62     10.15 o 
  -4   5   2       68.79       55.54     22.07 o 
  -3   5   2      325.62      322.37     13.90 o 
  -1   5   2      420.27      420.33      8.68 o 
   0   5   2      770.75      789.08      8.35 o 
   1   5   2      168.10      167.97      2.76 o 
   2   5   2     4740.05     4753.22     32.11 o 
   3   5   2      999.63     1005.50      9.32 o 
   4   5   2       75.26       65.94      3.22 o 
   5   5   2      185.37      198.12      5.12 o 
   6   5   2       18.48       19.38      4.14 o 
   7   5   2      104.11      134.50      8.59 o 
   8   5   2       15.07       14.54      7.95 o 
  -4   6   2       56.84       47.75     11.01 o 
  -3   6   2     2354.91     2264.68     88.05 o 
  -2   6   2       80.90       86.54      4.70 o 
  -1   6   2      260.60      257.54      5.35 o 
   0   6   2      165.80      176.70      4.10 o 
   1   6   2        0.91       -1.18      1.51 o 
   2   6   2      119.12      123.69      3.13 o 
   3   6   2        1.30        0.81      1.78 o 
   4   6   2     1897.67     1858.57     17.38 o 
   5   6   2      156.17      165.51      5.19 o 
   6   6   2      136.12      137.03      7.02 o 
   7   6   2      176.62      159.73     10.69 o 
  -3   7   2      623.56      610.30     23.10 o 
  -2   7   2       22.02       21.61      5.56 o 
  -1   7   2       71.82       77.60      5.05 o 
   0   7   2       80.05       82.91      4.52 o 
   1   7   2      289.20      296.20      5.14 o 
   2   7   2     1748.26     1737.72     16.08 o 
   3   7   2     1216.86     1224.34     15.54 o 
   4   7   2      570.48      572.33      8.03 o 
   5   7   2      538.83      525.01     11.81 o 
   6   7   2       12.07        8.69      4.81 o 
   7   7   2      444.98      433.19     17.47 o 
  -3   8   2       53.18       44.08      9.16 o 
  -2   8   2       46.91       50.35     14.06 o 
  -1   8   2        0.13       -0.83      5.27 o 
   0   8   2        7.38        4.34      3.65 o 
   1   8   2      177.33      192.61      6.58 o 
   2   8   2        1.12        1.13      2.36 o 
   3   8   2      345.51      358.34      7.90 o 
   4   8   2      167.99      166.18      5.87 o 
   5   8   2     1001.90     1003.63     25.14 o 
   6   8   2       16.43       24.95      5.89 o 
   7   8   2     1385.24     1389.83     35.37 o 
  -1   9   2        5.43       -6.36      7.55 o 
   0   9   2       37.48       38.45      6.78 o 
   1   9   2      459.33      456.04     14.71 o 
   2   9   2      664.34      638.25     15.00 o 
   3   9   2      496.92      483.22     11.35 o 
   4   9   2      242.65      239.45     11.30 o 
   5   9   2      237.35      240.38     10.34 o 
   6   9   2       73.47       64.97      9.54 o 
   0  10   2      268.59      243.90     17.77 o 
   1  10   2      470.68      476.81     22.60 o 
   2  10   2      228.83      228.78     10.28 o 
   3  10   2      436.88      454.29     15.98 o 
   4  10   2      253.07      271.89     12.38 o 
   5  10   2       99.56       98.83      9.81 o 
  -4  -8   3      144.62      147.86     11.44 o 
  -3  -8   3       12.58       10.33      6.10 o 
  -2  -8   3       75.70       79.55     10.15 o 
  -1  -8   3        6.94        5.87      4.64 o 
   0  -8   3      193.06      202.82     13.44 o 
   1  -8   3       30.43       28.68      7.38 o 
  -5  -7   3       35.41       24.21      8.40 o 
  -4  -7   3       10.02       13.42      6.02 o 
  -3  -7   3       78.11       96.81      8.01 o 
  -2  -7   3      943.74      916.09     18.27 o 
  -1  -7   3      429.93      475.45     12.85 o 
   0  -7   3       69.17       75.49      5.45 o 
   1  -7   3     1234.51     1221.46     33.87 o 
   2  -7   3      162.97      176.69     15.80 o 
  -6  -6   3       69.09       61.93     10.30 o 
  -5  -6   3      698.16      657.37     21.98 o 
  -4  -6   3       43.50       47.33      6.04 o 
  -3  -6   3     1435.39     1424.11     21.76 o 
  -2  -6   3       27.36       41.05      3.68 o 
  -1  -6   3      603.06      597.48      9.12 o 
   0  -6   3      213.74      195.38      5.60 o 
   1  -6   3      800.51      785.25     11.82 o 
   2  -6   3       57.34       60.86      5.00 o 
   3  -6   3       35.69       30.15      6.81 o 
   4  -6   3       24.19       23.74     12.35 o 
  -6  -5   3      369.48      378.90     19.88 o 
  -5  -5   3      255.95      245.26     10.21 o 
  -4  -5   3        1.72        2.92      3.46 o 
  -3  -5   3       66.01       69.46      3.86 o 
  -2  -5   3      626.58      629.52      9.18 o 
  -1  -5   3      129.25      127.43      3.76 o 
   0  -5   3        8.00        5.51      2.35 o 
   1  -5   3      200.62      190.89      4.84 o 
   2  -5   3      410.06      412.28      7.46 o 
   3  -5   3      280.07      271.17      8.43 o 
   4  -5   3       36.57       39.23      7.61 o 
  -7  -4   3      172.45      192.75     13.33 o 
  -6  -4   3      516.40      536.42     15.02 o 
  -5  -4   3        4.15        3.65      3.61 o 
  -4  -4   3       50.68       55.91      3.80 o 
  -3  -4   3        7.86        9.95      2.54 o 
  -2  -4   3      168.21      183.54      4.57 o 
  -1  -4   3      339.03      365.29      6.24 o 
   0  -4   3      706.18      685.90      7.64 o 
   1  -4   3       46.65       53.89      2.66 o 
   2  -4   3      633.15      604.16      7.84 o 
   3  -4   3       65.25       69.70      3.69 o 
   4  -4   3       75.56       74.06      6.71 o 
   5  -4   3        0.32        0.26      7.48 o 
  -7  -3   3       11.95       12.17      8.50 o 
  -6  -3   3      101.71      105.78      7.42 o 
  -5  -3   3      286.28      274.91      7.06 o 
  -4  -3   3      196.05      187.86      4.71 o 
  -3  -3   3      494.07      469.47      6.80 o 
  -2  -3   3     2283.61     2294.84     19.52 o 
  -1  -3   3       14.20       17.37      2.06 o 
   0  -3   3     1182.39     1227.80     11.07 o 
   1  -3   3      270.38      257.52      4.55 o 
   2  -3   3      128.39      149.69      3.41 o 
   3  -3   3        0.36        4.20      1.92 o 
   4  -3   3       44.11       47.66      3.64 o 
   5  -3   3      315.58      330.95     13.06 o 
   6  -3   3       18.47        7.40     11.60 o 
  -7  -2   3       64.13       80.00     10.67 o 
  -6  -2   3      273.42      309.94     11.32 o 
  -5  -2   3        0.15       -2.52      2.94 o 
  -4  -2   3      927.91      928.69      9.92 o 
  -3  -2   3     1056.80     1017.53      9.91 o 
  -2  -2   3      889.63      912.59      8.75 o 
  -1  -2   3      106.72      112.90      3.00 o 
   0  -2   3     3189.41     3101.04     21.41 o 
   1  -2   3     1332.42     1358.18     11.27 o 
   2  -2   3      245.75      242.66      5.15 o 
   3  -2   3     1383.24     1431.13     12.85 o 
   4  -2   3       70.42       71.90      3.50 o 
   5  -2   3     1365.99     1375.81     18.64 o 
   6  -2   3        1.06       11.82      8.47 o 
  -7  -1   3       67.68       61.95      8.95 o 
  -6  -1   3      271.31      257.15      9.20 o 
  -5  -1   3       81.42       93.14      4.11 o 
  -4  -1   3       82.18       94.41      3.48 o 
  -3  -1   3      235.62      251.13      4.45 o 
  -2  -1   3     2342.78     2138.55     16.31 o 
  -1  -1   3       37.64       53.05      2.02 o 
   0  -1   3    10159.69     9655.12     63.46 o 
   1  -1   3      236.76      281.75      3.74 o 
   2  -1   3      193.93      162.60      3.05 o 
   3  -1   3       90.57       85.52      2.71 o 
   4  -1   3       61.25       61.35      2.80 o 
   5  -1   3       83.47       80.27      4.07 o 
   6  -1   3      960.76      929.71     18.60 o 
   7  -1   3       23.61       24.23      8.35 o 
  -7   0   3       86.91      102.38     23.14 o 
  -6   0   3      186.15      214.17     11.24 o 
  -5   0   3        0.05       -1.77      2.91 o 
  -4   0   3     1895.51     1912.66     18.79 o 
  -3   0   3      214.22      214.08      3.63 o 
  -2   0   3     1446.38     1354.60     11.47 o 
  -1   0   3     1053.76     1006.89      8.28 o 
   0   0   3      342.85      369.19      3.92 o 
   1   0   3      165.49      135.70      2.51 o 
   2   0   3      200.03      211.11      3.32 o 
   3   0   3      417.62      436.61      5.07 o 
   4   0   3     2404.24     2358.67     19.00 o 
   5   0   3      266.08      259.91      5.67 o 
   6   0   3     1850.47     1821.78     22.62 o 
   7   0   3        3.69        4.63      6.35 o 
  -6   1   3       43.42       49.83      7.73 o 
  -5   1   3      178.82      160.10      5.95 o 
  -4   1   3      559.33      536.96      7.33 o 
  -3   1   3      257.84      289.39      5.36 o 
  -2   1   3       28.14       22.40      1.80 o 
  -1   1   3      331.91      284.62      3.29 o 
   0   1   3       40.66       37.96      1.37 o 
   1   1   3     2379.12     2287.38     16.01 o 
   2   1   3      971.96      897.79      7.81 o 
   3   1   3      456.03      391.71      4.94 o 
   4   1   3      476.38      465.70      5.76 o 
   5   1   3       89.38       86.62      3.59 o 
   6   1   3      241.96      245.86     10.89 o 
   7   1   3       65.70       67.97      8.79 o 
  -6   2   3      389.39      374.38     16.64 o 
  -5   2   3       60.86       77.60      6.26 o 
  -4   2   3      218.59      210.01      5.66 o 
  -3   2   3     5307.26     5237.70     50.60 o 
  -2   2   3        0.50       -0.44      1.49 o 
  -1   2   3     2277.93     2159.95     21.77 o 
   0   2   3      806.41      833.38      7.35 o 
   1   2   3     2095.92     2064.92     14.52 o 
   2   2   3       60.32       88.77      2.20 o 
   3   2   3      464.47      460.12      5.39 o 
   4   2   3      357.71      347.22      4.96 o 
   5   2   3       28.19       34.37      2.62 o 
   6   2   3      215.66      220.23      6.46 o 
   7   2   3      222.59      211.56     11.56 o 
   8   2   3      128.73      122.61     11.98 o 
  -6   3   3        0.71       16.28     13.20 o 
  -5   3   3      330.59      321.73     17.42 o 
  -4   3   3        3.19        7.74      3.60 o 
  -3   3   3      870.92      894.52     17.74 o 
   0   3   3    13576.96    14043.78    114.80 o 
   1   3   3     1609.61     1667.24     12.11 o 
   2   3   3      640.96      674.85      6.16 o 
   3   3   3      502.63      517.00      5.74 o 
   4   3   3        5.26        3.94      1.95 o 
   5   3   3       47.88       49.00      2.96 o 
   6   3   3       14.80       10.26      3.03 o 
   7   3   3      362.60      401.95     12.07 o 
   8   3   3        0.05        0.14      7.01 o 
  -5   4   3       37.48       37.84     11.89 o 
  -4   4   3        0.49       -1.93      5.02 o 
  -3   4   3     1015.30     1020.47     41.27 o 
   0   4   3        3.71        3.71      1.67 o 
   1   4   3     3015.48     3424.45     23.71 o 
   2   4   3     6457.96     6812.57     44.35 o 
   3   4   3     3825.79     4023.21     27.80 o 
   4   4   3     1173.65     1236.09     11.59 o 
   5   4   3      177.26      193.84      4.82 o 
   6   4   3       73.28       70.27      4.44 o 
   7   4   3      301.38      309.24     11.02 o 
   8   4   3      211.77      213.42     18.54 o 
  -5   5   3      126.17      125.17     15.75 o 
  -4   5   3        5.27       -2.76      7.23 o 
  -1   5   3      270.13      263.35     14.06 o 
   0   5   3      659.44      608.36      7.20 o 
   1   5   3        4.77        6.64      1.48 o 
   2   5   3       67.33       50.44      2.23 o 
   3   5   3     1639.70     1670.16     13.82 o 
   4   5   3       62.62       70.50      3.33 o 
   5   5   3       45.28       54.46      3.50 o 
   6   5   3      175.06      184.33      7.32 o 
   7   5   3      398.99      435.80     14.05 o 
   8   5   3      343.82      359.11     16.00 o 
  -4   6   3       32.97       25.63      8.30 o 
  -1   6   3      271.17      260.98      6.98 o 
   0   6   3       29.13       27.12      2.19 o 
   1   6   3      235.62      259.74      4.00 o 
   2   6   3      650.74      648.07      6.95 o 
   3   6   3      323.57      311.77      5.18 o 
   4   6   3      400.57      398.15      7.31 o 
   5   6   3       31.49       40.24      3.50 o 
   6   6   3     1732.04     1652.40     24.60 o 
   7   6   3       53.76       62.46      7.21 o 
   8   6   3      140.95      137.11     11.93 o 
  -2   7   3        1.12        6.77      9.91 o 
  -1   7   3     1293.81     1231.16     37.53 o 
   0   7   3      275.89      294.62      6.54 o 
   1   7   3      383.84      393.58      6.44 o 
   2   7   3       49.69       49.77      2.81 o 
   3   7   3      880.58      887.81      9.95 o 
   4   7   3      893.73      858.58     10.46 o 
   5   7   3      124.96      128.92      5.57 o 
   6   7   3      269.62      264.95     10.20 o 
   7   7   3       76.18       80.70      8.73 o 
  -2   8   3        5.86        7.18      9.69 o 
  -1   8   3     1447.08     1447.84     44.37 o 
   0   8   3       40.16       41.42      4.64 o 
   1   8   3      172.84      189.28      5.98 o 
   2   8   3      722.62      732.24      9.73 o 
   3   8   3      536.87      550.30      9.32 o 
   4   8   3       50.29       48.24      4.53 o 
   5   8   3      292.09      290.31      9.01 o 
   6   8   3      172.89      183.84      9.70 o 
   7   8   3      120.33       99.82     13.64 o 
  -1   9   3       61.85       90.04     12.72 o 
   0   9   3        1.27        3.42      5.30 o 
   1   9   3      176.22      191.53      9.38 o 
   2   9   3        3.07        0.88      3.84 o 
   3   9   3      105.95      107.65      5.75 o 
   4   9   3      740.44      687.47     14.39 o 
   5   9   3      326.31      339.94     11.63 o 
   6   9   3       15.66       16.04      6.33 o 
   0  10   3      244.68      213.41     22.19 o 
   1  10   3      241.68      242.68     16.38 o 
   2  10   3      445.68      414.82     21.58 o 
   3  10   3        2.15       -7.97      5.64 o 
   4  10   3      208.41      209.50     10.13 o 
   5  10   3       57.95       60.85      8.04 o 
  -3  -8   4      337.04      359.84     28.00 o 
  -2  -8   4       11.68        6.79      6.52 o 
  -1  -8   4        9.93        5.69      5.80 o 
   0  -8   4      208.43      200.65     10.85 o 
  -5  -7   4        4.37        7.64      9.77 o 
  -4  -7   4        4.28       11.63      6.87 o 
  -3  -7   4        1.23       -1.95      5.89 o 
  -2  -7   4      240.69      243.88     11.44 o 
  -1  -7   4       35.17       26.23      5.17 o 
   0  -7   4      523.01      502.59     13.62 o 
   1  -7   4       70.21       64.15      6.84 o 
   2  -7   4      467.46      436.73     18.43 o 
  -5  -6   4        5.28        2.13      6.66 o 
  -4  -6   4        1.81       -1.65      5.46 o 
  -3  -6   4      122.83      108.22      7.80 o 
  -2  -6   4       89.40       89.97      5.36 o 
  -1  -6   4       81.32       58.03      4.39 o 
   0  -6   4      703.57      682.90     12.59 o 
   1  -6   4        9.12        5.13      3.65 o 
   2  -6   4      608.57      594.29     20.61 o 
   3  -6   4       62.46       64.71     10.89 o 
  -6  -5   4        2.01        2.04      7.76 o 
  -5  -5   4       87.41       99.62      9.60 o 
  -4  -5   4        1.88        2.10      4.42 o 
  -3  -5   4       93.83       91.69      6.28 o 
  -2  -5   4      334.43      336.38      7.12 o 
  -1  -5   4      588.68      602.35      8.39 o 
   0  -5   4     2269.08     2260.93     25.70 o 
   1  -5   4      725.20      726.54      9.96 o 
   2  -5   4      181.80      193.70      6.10 o 
   3  -5   4     1827.11     1829.18     26.94 o 
   4  -5   4       57.66       57.19     11.26 o 
  -6  -4   4        9.09       10.49      6.17 o 
  -5  -4   4        6.17        9.02      4.56 o 
  -4  -4   4        0.03        1.43      3.42 o 
  -3  -4   4       92.30       88.59      4.05 o 
  -2  -4   4      434.06      444.99      7.19 o 
  -1  -4   4      530.39      523.74      7.23 o 
   0  -4   4      105.21      110.03      3.53 o 
   1  -4   4      397.49      401.21      6.70 o 
   2  -4   4      218.49      226.61      5.17 o 
   3  -4   4     1104.80     1095.78     14.99 o 
   4  -4   4        0.32       -4.87      3.89 o 
   5  -4   4       21.06       22.28     15.26 o 
  -6  -3   4      317.17      325.00     15.66 o 
  -5  -3   4      129.59      126.83      7.20 o 
  -4  -3   4      717.62      744.70     12.73 o 
  -3  -3   4      298.61      287.81      5.90 o 
  -2  -3   4      903.14      894.04     10.51 o 
  -1  -3   4       36.95       33.88      2.45 o 
   0  -3   4        1.04        0.53      1.86 o 
   1  -3   4      115.58      131.96      3.57 o 
   2  -3   4        3.72        3.44      2.05 o 
   3  -3   4      130.67      133.57      4.06 o 
   4  -3   4      450.57      441.04      9.54 o 
   5  -3   4      296.52      276.76     10.76 o 
   6  -3   4        6.69       13.95     15.77 o 
  -6  -2   4     1035.50     1070.18     21.62 o 
  -5  -2   4      846.63      817.19     15.03 o 
  -4  -2   4      262.08      273.73      5.85 o 
  -3  -2   4        0.17        0.64      2.05 o 
  -2  -2   4       37.69       38.39      2.67 o 
  -1  -2   4       11.91        9.22      1.99 o 
   0  -2   4      195.34      193.25      3.83 o 
   1  -2   4      223.60      222.98      4.11 o 
   2  -2   4     1058.93     1053.47      9.91 o 
   3  -2   4      218.01      230.19      4.62 o 
   4  -2   4      968.18      973.57     11.87 o 
   5  -2   4      233.51      243.13     10.14 o 
   6  -2   4       11.70        8.81      6.44 o 
  -6  -1   4       64.82       76.14      8.18 o 
  -5  -1   4       86.39       84.35      4.53 o 
  -4  -1   4      558.11      565.67      9.09 o 
  -3  -1   4      108.12      114.86      3.44 o 
  -2  -1   4      932.50      976.39      9.49 o 
  -1  -1   4     1142.52     1159.15     10.07 o 
   0  -1   4     1288.19     1193.69     10.31 o 
   1  -1   4     2256.63     2312.40     17.23 o 
   2  -1   4        9.63        6.21      1.82 o 
   3  -1   4      622.48      618.94      7.75 o 
   4  -1   4      514.65      500.34      6.84 o 
   5  -1   4       40.45       36.86      3.54 o 
   6  -1   4      314.36      301.46     12.38 o 
   7  -1   4      307.70      299.46     34.47 o 
  -6   0   4      277.43      284.82     17.36 o 
  -5   0   4      848.19      834.82     12.62 o 
  -4   0   4      262.69      270.92      5.91 o 
  -3   0   4       25.50       23.60      2.14 o 
  -2   0   4      611.61      612.62      6.72 o 
  -1   0   4      702.99      693.84      6.54 o 
   0   0   4      584.90      591.17      5.76 o 
   1   0   4      917.96      875.47      7.99 o 
   2   0   4     4200.75     4089.97     28.42 o 
   3   0   4        4.96        5.34      1.83 o 
   4   0   4     3758.26     3620.58     28.67 o 
   5   0   4      712.91      720.30      8.71 o 
   6   0   4      509.43      521.94     12.29 o 
   7   0   4      330.89      362.55     17.85 o 
  -6   1   4        0.19        2.96      7.37 o 
  -5   1   4      425.21      408.39     10.45 o 
  -4   1   4       19.02       15.56      2.70 o 
  -3   1   4       65.64       60.24      2.55 o 
  -2   1   4      231.39      232.78      3.80 o 
  -1   1   4     1431.06     1553.00     11.65 o 
   0   1   4     2577.13     2284.78     16.20 o 
   1   1   4     2638.34     2758.41     19.14 o 
   2   1   4      891.93      742.20      7.40 o 
   3   1   4       13.80       15.32      2.01 o 
   4   1   4        7.33        6.80      2.01 o 
   5   1   4     1019.28     1037.93     11.19 o 
   6   1   4      147.67      162.76      7.34 o 
   7   1   4       87.04       90.00      8.07 o 
  -6   2   4        0.09       13.49     18.06 o 
  -5   2   4      256.86      267.39     10.16 o 
  -4   2   4        2.82        0.89      3.14 o 
  -3   2   4      468.43      464.74      8.29 o 
  -2   2   4      640.82      629.86      7.66 o 
  -1   2   4       23.15       27.77      1.65 o 
   0   2   4     1702.09     1592.29     11.65 o 
   1   2   4      276.05      316.96      3.97 o 
   2   2   4      648.93      724.13      6.83 o 
   3   2   4      181.99      217.54      4.52 o 
   4   2   4        0.95       -1.41      1.91 o 
   5   2   4       29.24       28.07      2.66 o 
   6   2   4     1718.36     1724.92     23.97 o 
   7   2   4       77.11       86.90      7.74 o 
  -6   3   4      120.67      131.22     19.74 o 
  -5   3   4      350.11      383.99     28.33 o 
  -4   3   4     1159.47     1085.35     19.81 o 
  -3   3   4        2.48        2.49      2.33 o 
  -2   3   4     2073.05     2015.35     25.17 o 
  -1   3   4      125.79      126.33      2.64 o 
   0   3   4     1166.77     1265.48     11.43 o 
   1   3   4      107.62       88.24      2.28 o 
   2   3   4       41.59       37.85      2.02 o 
   3   3   4      860.61      856.74      8.26 o 
   4   3   4       95.08       92.35      3.16 o 
   5   3   4     1334.70     1288.65     12.72 o 
   6   3   4      639.36      642.85     10.41 o 
   7   3   4      112.33      116.75      7.78 o 
   8   3   4       62.00       53.85     10.03 o 
  -5   4   4       12.89        5.57     10.12 o 
  -4   4   4      186.52      163.50     13.91 o 
  -3   4   4      441.41      408.47     21.08 o 
  -1   4   4     2556.17     2578.43     52.56 o 
   0   4   4        2.09       -0.71      1.48 o 
   1   4   4     1312.55     1416.58     10.94 o 
   2   4   4     1000.13      980.69      8.21 o 
   3   4   4      245.05      274.08      4.39 o 
   4   4   4      270.01      259.45      4.89 o 
   5   4   4      122.95      132.80      4.20 o 
   6   4   4       10.04        8.29      3.33 o 
   7   4   4       14.44       21.64      5.48 o 
   8   4   4      103.41      133.31     14.16 o 
  -5   5   4      175.64      145.92     15.96 o 
  -4   5   4       26.18       16.84      7.82 o 
  -1   5   4      800.94      769.19     32.30 o 
   0   5   4       33.27       31.12      2.00 o 
   1   5   4       17.57       29.38      1.75 o 
   2   5   4      263.36      250.53      3.99 o 
   3   5   4      398.29      455.82      5.76 o 
   4   5   4     1186.22     1281.93     12.69 o 
   5   5   4      336.38      335.71      6.27 o 
   6   5   4     1121.57     1094.38     15.85 o 
   7   5   4        2.61        0.59      5.80 o 
   8   5   4      240.35      242.28     13.81 o 
  -1   6   4      383.99      390.89     34.53 o 
   0   6   4      860.43      898.42     10.80 o 
   1   6   4      282.43      281.18      4.74 o 
   2   6   4        0.12        2.78      1.60 o 
   3   6   4       39.17       43.91      2.58 o 
   4   6   4      468.95      457.18      6.86 o 
   5   6   4      134.76      153.93      4.99 o 
   6   6   4        0.04       -4.41      4.19 o 
   7   6   4       17.24       21.73      5.93 o 
   8   6   4       29.55       25.28      9.11 o 
  -1   7   4      559.42      570.19     53.85 o 
   0   7   4        2.57        3.12      2.32 o 
   1   7   4       12.25       19.80      2.15 o 
   2   7   4     1131.52     1115.14     10.73 o 
   3   7   4        3.88        4.31      2.19 o 
   4   7   4        3.44        4.38      2.32 o 
   5   7   4       31.78       36.62      3.91 o 
   6   7   4      221.63      224.11     10.05 o 
   7   7   4       55.94       57.25      9.50 o 
  -2   8   4      101.50       66.23     10.50 o 
  -1   8   4       23.61       30.96      7.11 o 
   0   8   4       15.24       28.84      4.46 o 
   1   8   4      343.17      361.47      8.10 o 
   2   8   4       10.33        9.62      2.66 o 
   3   8   4      611.87      597.21      9.07 o 
   4   8   4      474.40      477.64      9.73 o 
   5   8   4      139.08      147.01      8.21 o 
   6   8   4       30.98       36.47      6.20 o 
   7   8   4       91.18       73.83     11.14 o 
  -1   9   4       15.01       16.24     14.34 o 
   0   9   4      320.69      300.84     12.40 o 
   1   9   4      651.52      665.64     15.38 o 
   2   9   4      408.88      408.01     10.50 o 
   3   9   4     1068.48     1009.02     14.94 o 
   4   9   4       74.88       66.69      5.57 o 
   5   9   4      386.97      361.37     13.53 o 
   6   9   4      182.86      176.96     10.93 o 
   0  10   4      237.23      209.02     18.21 o 
   1  10   4      835.10      845.19     29.73 o 
   2  10   4       12.54       10.99      8.40 o 
   3  10   4     1014.75     1098.85     60.98 o 
   4  10   4      990.54      945.78     20.48 o 
   5  10   4      133.35      140.36     12.93 o 
  -4  -7   5        0.21       -1.38      9.95 o 
  -3  -7   5      786.17      726.62     24.42 o 
  -2  -7   5      287.46      289.12     14.58 o 
  -1  -7   5      500.40      489.27     16.54 o 
   0  -7   5        3.73       -6.56      5.04 o 
   1  -7   5      609.10      581.58     20.23 o 
  -5  -6   5      225.98      220.33     16.67 o 
  -4  -6   5      138.19      176.77     13.40 o 
  -3  -6   5      200.88      209.13     10.66 o 
  -2  -6   5       34.61       29.91      5.54 o 
  -1  -6   5      106.47       85.40      6.67 o 
   0  -6   5      338.31      313.18     10.04 o 
   1  -6   5        6.88        3.57      4.84 o 
   2  -6   5       56.47       60.41      7.76 o 
  -5  -5   5      228.42      222.56     14.34 o 
  -4  -5   5       36.51       36.45      7.30 o 
  -3  -5   5      182.52      187.10     11.18 o 
  -2  -5   5       74.72       75.00      5.97 o 
  -1  -5   5       68.02       82.41      4.61 o 
   0  -5   5      149.80      149.60      5.64 o 
   1  -5   5        5.32        9.34      3.59 o 
   2  -5   5      846.81      844.79     15.20 o 
   3  -5   5       60.16       58.58      7.52 o 
   4  -5   5        0.04        6.71      8.29 o 
  -6  -4   5      359.94      353.05     25.18 o 
  -5  -4   5        0.27        1.72      5.67 o 
  -4  -4   5      101.50       91.42      6.36 o 
  -3  -4   5       29.19       29.21      4.13 o 
  -2  -4   5      227.04      227.19      6.42 o 
  -1  -4   5      251.46      252.73      5.70 o 
   0  -4   5      367.94      368.24      6.73 o 
   1  -4   5      355.25      354.19      6.18 o 
   2  -4   5       31.33       23.10      3.39 o 
   3  -4   5      126.93      142.03      6.43 o 
   4  -4   5      461.99      454.98     26.29 o 
   5  -4   5      145.72      121.12     24.74 o 
  -6  -3   5       93.95      116.25     10.99 o 
  -5  -3   5     1930.66     1952.20     32.24 o 
  -4  -3   5       20.41       23.01      3.65 o 
  -3  -3   5        5.46        8.28      2.85 o 
  -2  -3   5       47.85       46.35      3.23 o 
  -1  -3   5        1.03        0.34      2.23 o 
   0  -3   5      881.36      891.61     10.43 o 
   1  -3   5        2.50        2.38      2.14 o 
   2  -3   5      451.06      462.29      7.41 o 
   3  -3   5        7.84        7.47      2.96 o 
   4  -3   5      163.37      146.12      6.11 o 
   5  -3   5      257.77      261.33     12.31 o 
  -6  -2   5       91.21       96.51     10.44 o 
  -5  -2   5       15.79       16.87      4.67 o 
  -4  -2   5       85.12       93.49      4.69 o 
  -3  -2   5      470.37      474.70      7.30 o 
  -2  -2   5      147.82      135.65      4.08 o 
  -1  -2   5       92.80       90.32      3.49 o 
   0  -2   5     4017.09     3837.95     29.81 o 
   1  -2   5      502.06      498.53      6.74 o 
   2  -2   5      126.21      118.42      3.53 o 
   3  -2   5      693.51      693.19      9.09 o 
   4  -2   5       31.42       27.93      3.54 o 
   5  -2   5       12.61       15.07      5.00 o 
   6  -2   5       49.63       55.78      8.26 o 
  -6  -1   5       77.78       91.95      8.95 o 
  -5  -1   5      258.97      261.59     10.43 o 
  -4  -1   5      634.79      606.75      8.96 o 
  -3  -1   5       10.97       10.00      2.52 o 
  -2  -1   5     1276.05     1284.03     12.12 o 
  -1  -1   5      305.48      294.80      4.87 o 
   0  -1   5     2132.23     2137.33     17.81 o 
   1  -1   5       37.17       45.61      2.51 o 
   2  -1   5      152.93      161.51      3.83 o 
   3  -1   5       10.99        4.76      2.03 o 
   4  -1   5        0.01        1.37      2.54 o 
   5  -1   5      734.52      724.51     12.68 o 
   6  -1   5      366.61      365.65     17.15 o 
  -6   0   5      206.11      216.71     25.95 o 
  -5   0   5        9.57       19.29      4.20 o 
  -4   0   5     1221.14     1211.07     13.80 o 
  -3   0   5       23.02       28.19      2.48 o 
  -2   0   5      560.40      495.90      6.58 o 
  -1   0   5        3.88        1.44      1.60 o 
   0   0   5       17.65       26.04      2.05 o 
   1   0   5      268.94      258.25      4.85 o 
   2   0   5      130.65      129.59      3.33 o 
   3   0   5      282.61      279.62      4.85 o 
   4   0   5      334.04      348.20      5.55 o 
   5   0   5       92.77      102.16      4.79 o 
   6   0   5       60.79       67.16      6.67 o 
   7   0   5        9.25       16.97      7.82 o 
  -6   1   5      435.99      445.82     26.19 o 
  -5   1   5      246.31      222.00     10.40 o 
  -4   1   5      875.74      878.20     13.01 o 
  -3   1   5      116.60      127.25      3.88 o 
  -2   1   5      456.34      524.55      6.32 o 
  -1   1   5      149.71      183.92      3.54 o 
   0   1   5     1867.43     2068.72     15.47 o 
   1   1   5      679.37      762.19      7.49 o 
   2   1   5     3009.35     3035.80     22.49 o 
   3   1   5     1570.30     1616.58     13.92 o 
   4   1   5      689.77      672.58      8.12 o 
   5   1   5      222.64      225.18      5.07 o 
   6   1   5      438.75      435.35     11.43 o 
   7   1   5       31.28       33.02      7.00 o 
  -6   2   5       82.50       85.02     15.76 o 
  -5   2   5       21.04       14.23      6.00 o 
  -4   2   5      663.46      678.97     12.96 o 
  -3   2   5      621.41      625.76     10.10 o 
  -2   2   5      649.83      653.60      8.94 o 
  -1   2   5      261.29      245.66      3.90 o 
   0   2   5      791.29      758.13      6.91 o 
   1   2   5      264.85      232.92      3.66 o 
   2   2   5       63.68       82.40      2.62 o 
   3   2   5       76.86       72.95      2.91 o 
   4   2   5     1155.17     1163.06     11.53 o 
   5   2   5       12.53       12.41      2.71 o 
   6   2   5     1342.55     1286.09     17.41 o 
   7   2   5      195.78      198.59     10.21 o 
  -5   3   5      214.33      215.62     22.27 o 
  -4   3   5      259.89      246.07      8.52 o 
  -3   3   5      327.77      321.30      7.07 o 
  -2   3   5       36.08       42.36      2.42 o 
  -1   3   5       15.26       14.81      1.68 o 
   0   3   5      423.74      466.14      5.29 o 
   1   3   5      151.81      175.50      3.56 o 
   2   3   5     3459.66     3387.42     23.59 o 
   3   3   5       36.39       34.78      2.30 o 
   4   3   5     1246.81     1242.87     13.36 o 
   5   3   5       67.77       65.86      3.56 o 
   6   3   5      103.70       99.28      5.10 o 
   7   3   5       36.97       35.54      7.13 o 
   8   3   5       16.24       29.20      8.87 o 
  -5   4   5       22.05       19.23     12.18 o 
  -4   4   5        0.58        1.20      6.38 o 
  -3   4   5      741.39      775.89     20.26 o 
  -2   4   5      980.38      991.50     16.35 o 
  -1   4   5       53.47       53.47      2.19 o 
   0   4   5     1624.68     1572.78     16.06 o 
   1   4   5       21.92       29.49      1.72 o 
   2   4   5     3712.08     3680.63     25.94 o 
   3   4   5      489.97      483.18      6.72 o 
   4   4   5       33.93       36.08      2.78 o 
   5   4   5       59.13       58.04      3.58 o 
   6   4   5        0.88        4.66      3.59 o 
   7   4   5      203.94      217.38     11.68 o 
   8   4   5       92.96       86.76     12.72 o 
  -4   5   5       28.36       18.99      9.02 o 
  -3   5   5     1033.14      991.25     41.88 o 
  -2   5   5     1210.51     1241.17     35.17 o 
  -1   5   5        0.06       -3.46      2.95 o 
   0   5   5      771.27      829.62     10.35 o 
   1   5   5       12.26       16.65      1.70 o 
   2   5   5       74.46       82.70      2.70 o 
   3   5   5     1079.91     1123.50     10.81 o 
   4   5   5      322.85      323.00      5.81 o 
   5   5   5       63.94       72.59      3.66 o 
   6   5   5     1899.82     1817.40     23.28 o 
   7   5   5      452.61      458.12     16.84 o 
   8   5   5      547.83      525.07     29.66 o 
  -1   6   5      167.87      162.63      7.36 o 
   0   6   5       25.50       26.84      2.38 o 
   1   6   5      297.09      306.83      5.11 o 
   2   6   5      154.90      167.13      3.53 o 
   3   6   5     1188.70     1177.83     12.37 o 
   4   6   5      139.89      124.74      3.95 o 
   5   6   5       11.33       10.21      2.91 o 
   6   6   5      254.50      229.90      8.70 o 
   7   6   5      119.80      121.56      8.65 o 
   8   6   5      583.47      594.42     28.79 o 
  -1   7   5     2470.04     2375.95     92.60 o 
   0   7   5      891.15      921.90     16.23 o 
   1   7   5      384.88      368.32      6.02 o 
   2   7   5      133.24      149.23      3.98 o 
   3   7   5       97.37       98.30      3.73 o 
   4   7   5       14.66       11.50      2.50 o 
   5   7   5       57.68       64.21      4.45 o 
   6   7   5       33.25       38.57      5.80 o 
   7   7   5      363.87      366.14     14.62 o 
  -1   8   5        7.93        5.36      8.89 o 
   0   8   5       51.47       57.20      6.30 o 
   1   8   5      798.04      739.50     13.22 o 
   2   8   5      130.64      151.98      4.95 o 
   3   8   5      177.88      181.23      5.23 o 
   4   8   5      489.37      457.88     10.30 o 
   5   8   5        3.43        6.18      3.77 o 
   6   8   5      146.52      162.68      9.70 o 
   7   8   5        0.00       -1.78      6.83 o 
  -1   9   5      230.50      251.41     17.16 o 
   0   9   5       64.79       53.72     11.86 o 
   1   9   5      478.14      499.12     18.01 o 
   2   9   5       25.04       30.04      5.70 o 
   3   9   5       80.61       87.05      4.69 o 
   4   9   5     1002.36      993.75     16.43 o 
   5   9   5      120.98      130.75      7.63 o 
   6   9   5        3.06        9.23      6.06 o 
   0  10   5        4.12       -6.16      9.25 o 
   1  10   5      110.75      112.98     12.36 o 
   2  10   5       93.56      118.26     10.15 o 
   3  10   5        4.99       -3.03      5.28 o 
   4  10   5        2.07        3.49      5.16 o 
   5  10   5       84.94       83.12      8.04 o 
  -1  -7   6       12.93       18.13      7.06 o 
  -4  -6   6      174.97      175.60     15.41 o 
  -3  -6   6       25.55       30.03      8.70 o 
  -2  -6   6      519.01      519.77     16.89 o 
  -1  -6   6       34.78       30.38      6.84 o 
   0  -6   6        8.53        6.56      5.17 o 
   1  -6   6      350.12      340.91     13.19 o 
   2  -6   6       62.50       62.40      8.77 o 
  -4  -5   6        0.90        5.18      7.55 o 
  -3  -5   6      113.17       95.80      7.97 o 
  -2  -5   6      252.51      262.41     10.06 o 
  -1  -5   6      204.01      213.24     10.25 o 
   0  -5   6      720.19      726.41     14.66 o 
   1  -5   6       65.98       73.45      6.08 o 
   2  -5   6       28.70       28.04      5.19 o 
   3  -5   6      127.32      152.76     18.20 o 
  -5  -4   6        1.02       -3.27      8.10 o 
  -4  -4   6      195.71      195.13     11.84 o 
  -3  -4   6      491.48      465.86     12.75 o 
  -2  -4   6      726.68      752.44     13.19 o 
  -1  -4   6      513.75      479.92      9.90 o 
   0  -4   6        3.95        0.87      3.20 o 
   1  -4   6      250.27      238.60      6.78 o 
   2  -4   6      204.95      213.30      8.17 o 
   3  -4   6      292.49      270.91     12.35 o 
   4  -4   6        9.27       -5.45      6.52 o 
  -5  -3   6     1022.77      953.54     20.95 o 
  -4  -3   6      374.56      397.23     12.21 o 
  -3  -3   6     1582.13     1623.27     21.93 o 
  -2  -3   6       37.94       32.64      3.79 o 
  -1  -3   6      563.71      584.32      9.06 o 
   0  -3   6      324.35      338.23      6.89 o 
   1  -3   6      237.29      240.85      5.53 o 
   2  -3   6       10.97        8.37      2.83 o 
   3  -3   6        3.32       -1.50      3.74 o 
   4  -3   6      279.55      301.86     12.86 o 
   5  -3   6      108.01      116.81     10.32 o 
  -6  -2   6      112.65      118.81     19.07 o 
  -5  -2   6      191.52      192.62      9.24 o 
  -4  -2   6       85.25       90.18      6.10 o 
  -3  -2   6     1688.42     1654.83     17.55 o 
  -2  -2   6      192.87      205.94      5.30 o 
  -1  -2   6     3060.31     2982.99     26.07 o 
   0  -2   6      100.77      101.47      3.95 o 
   1  -2   6      890.95      894.01     10.53 o 
   2  -2   6      371.93      377.64      6.48 o 
   3  -2   6      435.43      426.00     10.58 o 
   4  -2   6       23.36       20.05      4.79 o 
   5  -2   6       60.98       55.98      6.20 o 
   6  -2   6      454.66      445.84     17.45 o 
  -6  -1   6       45.18       40.37      8.47 o 
  -5  -1   6      309.35      317.45     12.80 o 
  -4  -1   6      109.02      110.87      5.35 o 
  -3  -1   6      553.46      555.71      8.84 o 
  -2  -1   6       67.04       65.66      3.53 o 
  -1  -1   6      853.58      828.00      9.90 o 
   0  -1   6      190.61      204.93      4.60 o 
   1  -1   6      147.62      140.18      4.19 o 
   2  -1   6      359.07      366.46      6.15 o 
   3  -1   6       27.63       23.47      2.73 o 
   4  -1   6     1619.27     1695.29     21.49 o 
   5  -1   6      148.17      147.89      7.46 o 
   6  -1   6      357.85      381.46     18.69 o 
  -6   0   6       34.13       55.38     19.71 o 
  -5   0   6      354.95      358.92     11.69 o 
  -4   0   6      233.37      234.79      7.47 o 
  -3   0   6      349.27      336.11      6.17 o 
  -2   0   6      321.80      314.13      5.74 o 
  -1   0   6        0.79        0.29      1.81 o 
   0   0   6      790.28      815.54      8.73 o 
   1   0   6      111.34      114.91      3.43 o 
   2   0   6     1436.65     1456.16     13.98 o 
   3   0   6        2.66        6.81      2.28 o 
   4   0   6      606.00      601.56      8.12 o 
   5   0   6      333.01      333.73      8.99 o 
   6   0   6       24.72       18.58      5.17 o 
   7   0   6       75.81       85.52     10.82 o 
  -5   1   6      316.98      339.47     14.89 o 
  -4   1   6       32.05       31.68      3.82 o 
  -3   1   6     2789.93     2750.40     27.76 o 
  -2   1   6      157.64      153.96      3.70 o 
  -1   1   6       45.03       36.07      2.29 o 
   0   1   6     1587.71     1419.72     11.92 o 
   1   1   6      266.41      293.65      4.90 o 
   2   1   6      159.07      208.23      4.17 o 
   3   1   6       13.56       10.24      2.10 o 
   4   1   6      724.67      751.75     11.82 o 
   5   1   6        0.06       -1.28      2.97 o 
   6   1   6       38.56       36.14      6.69 o 
   7   1   6      129.29      121.24     10.28 o 
  -5   2   6      542.48      546.59     32.58 o 
  -4   2   6      401.82      388.30     10.40 o 
  -3   2   6      346.70      359.03      7.85 o 
  -2   2   6     2256.02     2241.29     21.60 o 
  -1   2   6        1.14        5.09      1.54 o 
   0   2   6     6070.33     6330.68     43.88 o 
   1   2   6       60.09       60.92      2.35 o 
   2   2   6       32.88       52.55      2.55 o 
   3   2   6      261.60      255.79      4.92 o 
   4   2   6       33.93       49.95      3.22 o 
   5   2   6      332.63      334.12      6.86 o 
   6   2   6      712.44      715.87     13.06 o 
   7   2   6       18.02       10.91      6.36 o 
  -5   3   6      127.68      113.58     13.50 o 
  -4   3   6      564.70      557.62     18.72 o 
  -3   3   6       19.76       21.79      3.79 o 
  -2   3   6       51.46       54.24      3.51 o 
  -1   3   6      552.87      576.75      7.66 o 
   0   3   6       20.33       14.49      1.46 o 
   1   3   6      267.38      294.95      4.43 o 
   2   3   6      321.24      333.97      4.94 o 
   3   3   6      157.45      157.87      3.95 o 
   4   3   6      131.62      124.35      4.23 o 
   5   3   6       36.66       34.75      3.29 o 
   6   3   6      235.84      229.89      8.30 o 
   7   3   6       33.05       36.36      6.96 o 
  -5   4   6      236.83      232.42     23.94 o 
  -4   4   6      542.81      527.80     22.14 o 
  -3   4   6       31.67       29.05      7.33 o 
  -2   4   6     1773.93     1782.69     20.17 o 
  -1   4   6      189.71      191.20      4.81 o 
   0   4   6      268.05      264.69      4.39 o 
   1   4   6        0.27       -1.24      1.50 o 
   2   4   6      641.55      642.24      6.88 o 
   3   4   6      421.47      424.78      6.35 o 
   4   4   6       36.06       24.29      2.78 o 
   5   4   6        0.67       -2.34      2.87 o 
   6   4   6      432.89      440.13     10.38 o 
   7   4   6       15.16       12.21      7.48 o 
  -4   5   6       81.81      102.54     14.76 o 
  -3   5   6      514.54      537.28     29.99 o 
  -2   5   6       38.19       32.32      8.57 o 
  -1   5   6        8.93        6.16      2.07 o 
   0   5   6      507.12      498.79      7.92 o 
   1   5   6        0.40        0.73      1.86 o 
   2   5   6        0.02        0.37      1.83 o 
   3   5   6        1.29        2.90      1.91 o 
   4   5   6     2062.07     2010.80     18.54 o 
   5   5   6       15.16        9.65      2.91 o 
   6   5   6     1181.23     1169.06     23.12 o 
   7   5   6      157.28      151.21      9.16 o 
  -4   6   6        0.09        0.21      8.49 o 
  -2   6   6       35.56       42.74      8.57 o 
  -1   6   6     2215.51     2195.08     40.75 o 
   0   6   6      169.10      178.24      4.97 o 
   1   6   6     1050.98     1086.85     12.58 o 
   2   6   6      606.30      607.72      7.06 o 
   3   6   6      498.63      525.09      7.52 o 
   4   6   6      206.89      215.08      4.96 o 
   5   6   6      153.14      155.45      5.58 o 
   6   6   6       47.99       46.04      5.67 o 
   7   6   6        0.24       10.51      5.40 o 
  -1   7   6     1173.68     1199.41     52.43 o 
   0   7   6      264.55      264.82      8.09 o 
   1   7   6      453.65      499.69      8.75 o 
   2   7   6     1767.89     1802.90     18.36 o 
   3   7   6      770.44      777.45      9.92 o 
   4   7   6       46.09       52.46      3.47 o 
   5   7   6      412.20      405.86      8.63 o 
   6   7   6       13.80        2.05      4.61 o 
   7   7   6      366.12      391.73     15.41 o 
  -1   8   6       17.36        4.34      8.70 o 
   0   8   6       60.73       70.98      9.65 o 
   1   8   6      439.86      370.03      9.58 o 
   2   8   6       74.05       72.11      3.95 o 
   3   8   6     1843.20     1698.86     19.65 o 
   4   8   6       14.21       10.38      3.68 o 
   5   8   6      567.13      541.68     12.69 o 
   6   8   6      372.82      349.33     12.88 o 
   7   8   6      309.18      284.65     13.89 o 
  -1   9   6      322.79      309.71     23.65 o 
   0   9   6     1037.95     1007.62     34.85 o 
   1   9   6        1.33        2.95      4.91 o 
   2   9   6     1209.51     1163.61     28.30 o 
   3   9   6       61.73       75.71      5.79 o 
   4   9   6       35.17       32.80      4.61 o 
   5   9   6      231.38      231.04      9.33 o 
   6   9   6        5.32        5.48      5.71 o 
   1  10   6        6.88       10.47      8.28 o 
   2  10   6      129.36      125.36     14.57 o 
   3  10   6        3.99       10.15      6.03 o 
   4  10   6       27.92       23.50      5.65 o 
   5  10   6      296.93      301.62     11.70 o 
  -2  -6   7        1.51       20.30     11.38 o 
  -1  -6   7      346.53      356.34     17.39 o 
   0  -6   7       25.77       18.21      6.99 o 
  -3  -5   7      120.65      106.52     10.80 o 
  -2  -5   7      104.72      135.33      9.58 o 
  -1  -5   7      437.58      472.22     17.37 o 
   0  -5   7       68.52       46.42      7.12 o 
   1  -5   7       99.43      106.03      7.52 o 
   2  -5   7      413.95      441.29     15.69 o 
  -4  -4   7      333.57      343.28     15.69 o 
  -3  -4   7       70.70       86.10      7.71 o 
  -2  -4   7       28.21       26.69      5.25 o 
  -1  -4   7       20.22       12.98      4.95 o 
   0  -4   7        1.40        5.34      4.36 o 
   1  -4   7       12.66        6.75      4.52 o 
   2  -4   7        0.29        8.29      4.71 o 
   3  -4   7        2.90       -1.68      5.71 o 
  -5  -3   7       41.76       54.96      8.78 o 
  -4  -3   7        3.80        3.22      5.55 o 
  -3  -3   7      425.03      419.34     12.08 o 
  -2  -3   7        9.92       10.28      4.31 o 
  -1  -3   7      116.23      124.88      6.04 o 
   0  -3   7     1106.64     1117.04     16.01 o 
   1  -3   7       23.95       27.23      3.87 o 
   2  -3   7      553.43      590.92     11.90 o 
   3  -3   7       38.49       28.67      5.52 o 
   4  -3   7       66.36       65.28      7.10 o 
  -5  -2   7       70.34       60.97      7.58 o 
  -4  -2   7      438.72      408.16     11.68 o 
  -3  -2   7      522.16      509.14     10.84 o 
  -2  -2   7     1289.75     1326.86     18.79 o 
  -1  -2   7     2694.39     2675.38     25.26 o 
   0  -2   7     3949.51     3852.06     33.62 o 
   1  -2   7     2810.27     2785.79     25.40 o 
   2  -2   7       97.51       95.43      4.50 o 
   3  -2   7     2125.00     2086.71     26.40 o 
   4  -2   7      100.15      101.98      6.98 o 
   5  -2   7      104.28       88.33      8.56 o 
  -5  -1   7      283.29      285.52     13.30 o 
  -4  -1   7      266.45      277.15      9.10 o 
  -3  -1   7        1.91       -5.29      3.53 o 
  -2  -1   7      203.38      213.30      5.20 o 
  -1  -1   7       29.61       31.06      3.03 o 
   0  -1   7        7.31        8.24      2.54 o 
   1  -1   7      299.89      329.36      7.57 o 
   2  -1   7      524.00      526.80      9.09 o 
   3  -1   7       25.56       20.59      3.26 o 
   4  -1   7        0.14        1.83      4.40 o 
   5  -1   7      323.14      316.71     10.57 o 
   6  -1   7      129.22      139.19     14.02 o 
  -5   0   7        2.28       12.08      6.07 o 
  -4   0   7        7.73       12.05      5.26 o 
  -3   0   7       11.33        9.39      3.37 o 
  -2   0   7       78.92       77.66      3.84 o 
  -1   0   7      254.59      255.78      5.16 o 
   0   0   7      215.49      204.57      4.61 o 
   1   0   7      966.39      954.30     10.80 o 
   2   0   7       62.82       71.87      3.50 o 
   3   0   7      139.54      132.58      4.40 o 
   4   0   7      288.96      293.86      7.25 o 
   5   0   7      595.44      591.84     13.80 o 
   6   0   7      201.70      210.14     10.98 o 
  -5   1   7      271.99      301.42     22.63 o 
  -4   1   7       55.28       54.49      4.98 o 
  -3   1   7      289.68      299.71      7.45 o 
  -2   1   7      333.01      319.53      6.06 o 
  -1   1   7      593.35      604.28      7.98 o 
   0   1   7       59.63       61.44      2.75 o 
   1   1   7      409.28      392.30      6.12 o 
   2   1   7        0.31        3.16      2.24 o 
   3   1   7        5.05        4.35      2.43 o 
   4   1   7      311.07      332.99      7.10 o 
   5   1   7        0.26        3.23      3.60 o 
   6   1   7     1668.91     1608.13     27.16 o 
   7   1   7        2.83       10.96      7.58 o 
  -5   2   7        9.58       11.03     10.03 o 
  -4   2   7     1046.36     1064.53     30.19 o 
  -3   2   7      148.61      160.04      7.95 o 
  -2   2   7     1673.11     1655.81     18.28 o 
  -1   2   7      512.34      501.03      6.53 o 
   0   2   7      416.01      420.23      6.12 o 
   1   2   7     1082.18     1039.08      9.87 o 
   2   2   7     1821.30     1750.41     15.90 o 
   3   2   7      688.57      657.56      8.64 o 
   4   2   7     1265.82     1274.58     13.69 o 
   5   2   7       91.50       95.11      5.27 o 
   6   2   7      324.39      310.51     11.55 o 
   7   2   7        0.56        9.82      6.77 o 
  -5   3   7       74.29       72.86     13.11 o 
  -4   3   7       72.53       72.62      9.32 o 
  -3   3   7      254.24      263.17      8.88 o 
  -2   3   7      206.87      204.64      7.75 o 
  -1   3   7      353.70      331.09      5.91 o 
   0   3   7      370.36      400.32      6.28 o 
   1   3   7       44.45       50.98      2.55 o 
   2   3   7     5288.84     5264.64     39.85 o 
   3   3   7       91.93      101.92      3.81 o 
   4   3   7     2113.10     2051.94     19.69 o 
   5   3   7      403.28      391.28      9.02 o 
   6   3   7      393.30      384.14     13.83 o 
   7   3   7       26.20       18.95      9.72 o 
  -4   4   7       28.12       33.91      9.76 o 
  -3   4   7     2274.66     2288.43     53.92 o 
  -2   4   7      547.52      572.48     11.13 o 
  -1   4   7       60.38       69.46      3.25 o 
   0   4   7      845.84      852.13      9.98 o 
   1   4   7       57.43       49.67      2.48 o 
   2   4   7      331.59      338.36      6.38 o 
   3   4   7      289.89      304.41      5.61 o 
   4   4   7      298.90      297.59      6.16 o 
   5   4   7       14.95       16.29      3.68 o 
   6   4   7       60.36       57.02      7.16 o 
   7   4   7       96.98       78.04      8.89 o 
  -4   5   7      482.61      457.18     31.81 o 
  -3   5   7      283.36      277.37     26.61 o 
  -2   5   7      245.16      260.41     12.73 o 
  -1   5   7        0.27        2.35      2.85 o 
   0   5   7     1021.13     1010.17     12.18 o 
   1   5   7      268.90      275.10      5.57 o 
   2   5   7     4421.76     4395.53     35.50 o 
   3   5   7     1604.25     1614.20     16.72 o 
   4   5   7     1354.63     1346.67     14.42 o 
   5   5   7       63.17       66.34      5.01 o 
   6   5   7       56.81       46.11      6.27 o 
   7   5   7        8.36        2.47      6.21 o 
  -2   6   7       52.05       61.94     10.90 o 
  -1   6   7       41.22       38.47      7.70 o 
   0   6   7       12.35       17.27      3.64 o 
   1   6   7        1.72        0.47      2.44 o 
   2   6   7      202.60      213.71      4.71 o 
   3   6   7       31.69       24.89      2.89 o 
   4   6   7      135.05      143.12      4.88 o 
   5   6   7        0.83        5.28      3.62 o 
   6   6   7      165.60      164.71     12.04 o 
   7   6   7       37.45       54.88     13.73 o 
  -1   7   7       28.95       33.06      7.14 o 
   0   7   7        0.71       -0.08      4.63 o 
   1   7   7      662.08      629.17     12.88 o 
   2   7   7      200.87      202.69      5.38 o 
   3   7   7      678.40      671.55      9.75 o 
   4   7   7       10.96       10.34      3.51 o 
   5   7   7      116.82      135.42      6.76 o 
   6   7   7      154.03      145.50      8.41 o 
   7   7   7      124.25      117.56     10.47 o 
  -1   8   7        0.12        3.96      9.40 o 
   0   8   7      225.33      211.08     33.13 o 
   1   8   7      560.46      586.33     15.92 o 
   2   8   7       53.56       59.91      4.50 o 
   3   8   7      325.54      348.42      7.65 o 
   4   8   7     1243.24     1175.12     18.70 o 
   5   8   7       16.62       18.15      5.08 o 
   6   8   7      254.85      253.44     11.50 o 
   7   8   7        4.65       -8.51      8.73 o 
  -1   9   7     1119.86     1058.47     50.51 o 
   0   9   7      108.44      122.06     18.10 o 
   1   9   7     1046.91      960.42     28.88 o 
   2   9   7       14.05       17.52      6.84 o 
   3   9   7      621.68      564.90     15.40 o 
   4   9   7      314.45      293.14      9.71 o 
   5   9   7      470.89      456.98     12.49 o 
   6   9   7       43.87       55.81      7.63 o 
   1  10   7       16.01       11.78      9.57 o 
   2  10   7       31.39       28.15     17.89 o 
   3  10   7        3.57        2.49      5.89 o 
   4  10   7      358.50      348.53     12.19 o 
   5  10   7       96.96      100.36      7.93 o 
  -2  -5   8      724.89      796.59     33.22 o 
  -1  -5   8        4.29       -0.55      6.75 o 
   0  -5   8      305.92      334.76     14.44 o 
   1  -5   8        4.21       -6.77      6.04 o 
  -3  -4   8       44.61       31.68      8.55 o 
  -2  -4   8      194.86      199.16     12.76 o 
  -1  -4   8       11.04       21.49      6.73 o 
   0  -4   8       27.83       30.96      7.12 o 
   1  -4   8      117.97      119.80      9.37 o 
   2  -4   8        7.05        4.70      6.24 o 
  -4  -3   8       25.61       29.54      8.04 o 
  -3  -3   8       76.15       66.46      8.32 o 
  -2  -3   8      298.23      310.50     16.71 o 
  -1  -3   8     1452.02     1430.95     31.68 o 
   0  -3   8      851.55      854.91     18.87 o 
   1  -3   8      987.13     1004.78     18.47 o 
   2  -3   8       14.32        8.51      4.99 o 
   3  -3   8      562.28      564.36     15.17 o 
   4  -3   8        0.18        1.54      6.93 o 
  -4  -2   8      388.63      395.18     14.28 o 
  -3  -2   8      161.97      158.26      9.40 o 
  -2  -2   8      493.65      521.73     11.84 o 
  -1  -2   8      202.19      200.93      9.15 o 
   0  -2   8        2.18        7.53      3.86 o 
   1  -2   8      116.59      121.17      6.13 o 
   2  -2   8      150.79      140.83      7.14 o 
   3  -2   8       53.79       52.39      6.23 o 
   4  -2   8       77.87       83.22      7.67 o 
  -4  -1   8      297.02      289.11     10.77 o 
  -3  -1   8       45.27       41.64      5.98 o 
  -2  -1   8       99.30      105.40      5.89 o 
  -1  -1   8       14.74        8.45      3.35 o 
   0  -1   8        0.28        6.53      3.24 o 
   1  -1   8      289.70      297.85      8.84 o 
   2  -1   8      189.41      201.54      6.93 o 
   3  -1   8     1035.20     1031.53     17.24 o 
   4  -1   8      567.61      573.13     13.99 o 
   5  -1   8      920.81      886.20     25.50 o 
  -4   0   8      119.89      129.57      9.51 o 
  -3   0   8     1046.92     1007.91     19.69 o 
  -2   0   8      242.40      243.43      7.63 o 
  -1   0   8      254.59      257.75      6.15 o 
   0   0   8     1910.04     1907.80     18.53 o 
   1   0   8       34.25       28.40      3.23 o 
   2   0   8     1162.12     1168.75     14.83 o 
   3   0   8      145.43      140.11      5.86 o 
   4   0   8      118.07      120.95      6.22 o 
   5   0   8       69.35       69.48      7.18 o 
   6   0   8       39.39       38.31      8.26 o 
  -4   1   8        0.75        3.66      5.32 o 
  -3   1   8      867.93      843.10     18.08 o 
  -2   1   8      155.08      163.44      6.01 o 
  -1   1   8        1.96       -1.68      2.64 o 
   0   1   8     1647.84     1625.01     15.97 o 
   1   1   8       31.01       33.97      2.96 o 
   2   1   8       70.25       77.05      4.03 o 
   3   1   8       15.56       13.30      3.16 o 
   4   1   8      166.36      168.92      6.99 o 
   5   1   8      105.92      107.81      6.77 o 
   6   1   8       69.71       78.01     10.44 o 
  -4   2   8       88.64       88.76     14.32 o 
  -3   2   8      112.19      105.83     10.60 o 
  -2   2   8        5.42       -0.17      3.45 o 
  -1   2   8      170.24      164.19      5.32 o 
   0   2   8       48.47       59.29      3.33 o 
   1   2   8       34.78       42.75      2.85 o 
   2   2   8      979.25      968.55     11.77 o 
   3   2   8       51.80       59.76      3.58 o 
   4   2   8       27.23       30.34      3.92 o 
   5   2   8      685.33      677.09     15.12 o 
   6   2   8      111.72      106.82      9.32 o 
  -4   3   8       16.92       19.44     10.59 o 
  -3   3   8      227.76      225.71     11.38 o 
  -2   3   8      340.22      342.21      8.92 o 
  -1   3   8       61.32       74.80      3.89 o 
   0   3   8      396.90      402.06      6.58 o 
   1   3   8      280.28      299.92      5.60 o 
   2   3   8      304.92      301.32      5.67 o 
   3   3   8       71.28       71.84      3.66 o 
   4   3   8        7.53        2.39      3.11 o 
   5   3   8       82.42       87.10      6.32 o 
   6   3   8      114.98      118.96      9.01 o 
   7   3   8       46.36       35.40      9.01 o 
  -4   4   8        0.09       -8.28      8.92 o 
  -3   4   8       86.74       94.34     17.37 o 
  -2   4   8      121.26      123.68      7.60 o 
  -1   4   8       46.40       52.53      4.46 o 
   0   4   8        0.51        3.58      2.62 o 
   1   4   8      138.59      135.25      3.86 o 
   2   4   8       35.05       34.28      3.09 o 
   3   4   8     1343.00     1348.77     14.35 o 
   4   4   8      566.53      573.95      9.53 o 
   5   4   8      147.03      148.24      7.76 o 
   6   4   8     1638.85     1569.32     29.74 o 
   7   4   8       14.51        3.81      8.23 o 
  -3   5   8       33.33       35.86     12.08 o 
  -2   5   8     1163.01     1136.74     36.25 o 
  -1   5   8     2431.74     2430.59     32.06 o 
   0   5   8      834.75      847.26     14.02 o 
   1   5   8     2501.13     2486.95     23.17 o 
   2   5   8     2357.27     2404.05     22.17 o 
   3   5   8     1441.43     1458.49     15.17 o 
   4   5   8     3585.91     3601.31     34.71 o 
   5   5   8      106.47      119.20      6.65 o 
   6   5   8     1610.55     1574.71     27.57 o 
   7   5   8       32.95       31.00      8.40 o 
  -2   6   8      166.61      186.65     18.48 o 
  -1   6   8     1006.91      974.06     26.23 o 
   0   6   8      532.69      503.93     11.84 o 
   1   6   8       36.15       42.57      3.78 o 
   2   6   8       36.86       42.59      3.08 o 
   3   6   8       70.59       75.70      4.26 o 
   4   6   8      142.14      139.64      5.33 o 
   5   6   8      144.99      148.77      7.59 o 
   6   6   8      347.87      350.48     13.34 o 
   7   6   8      114.32      119.41     12.00 o 
  -1   7   8        2.85        1.90      6.60 o 
   0   7   8        7.44        8.13      5.31 o 
   1   7   8      143.17      145.29      7.88 o 
   2   7   8       64.85       69.67      4.65 o 
   3   7   8      145.05      155.73      5.89 o 
   4   7   8      728.23      730.75     14.18 o 
   5   7   8       75.05       66.20      5.83 o 
   6   7   8      162.46      178.98     11.87 o 
   7   7   8       83.80       78.09     14.39 o 
  -1   8   8      280.40      265.76     22.71 o 
   0   8   8      205.48      182.79     40.85 o 
   1   8   8      109.51      107.52     10.59 o 
   2   8   8      580.63      594.59     14.29 o 
   3   8   8        1.75        1.72      3.11 o 
   4   8   8      245.02      267.70      8.74 o 
   5   8   8      463.25      470.27     13.38 o 
   6   8   8      187.07      183.02     10.39 o 
   0   9   8      139.36      113.84     18.18 o 
   1   9   8       77.95       60.17     16.87 o 
   2   9   8       25.84       16.00     12.47 o 
   3   9   8       32.45       41.86      6.15 o 
   4   9   8      238.37      259.90      9.68 o 
   5   9   8      505.59      510.50     15.66 o 
   6   9   8       79.23       91.92      9.50 o 
   2  10   8       65.28       78.26     17.80 o 
   3  10   8      290.39      283.16     22.98 o 
   4  10   8        0.38       -4.81      6.05 o 
  -1  -4   9       84.33       79.83     15.48 o 
   0  -4   9      500.58      494.47     18.86 o 
   1  -4   9      182.69      198.91     12.88 o 
  -3  -3   9      198.10      203.08     13.28 o 
  -2  -3   9       10.71       13.74      7.58 o 
  -1  -3   9      121.92      118.46      9.87 o 
   0  -3   9      446.07      438.16     17.19 o 
   1  -3   9       24.86        6.19      6.80 o 
   2  -3   9       83.95       77.20      9.01 o 
   3  -3   9      100.97       97.80     10.53 o 
  -3  -2   9       80.76       87.23      9.82 o 
  -2  -2   9       73.22       61.91      8.93 o 
  -1  -2   9       23.93       26.77      6.13 o 
   0  -2   9      176.36      170.56      9.44 o 
   1  -2   9      185.72      178.88      9.08 o 
   2  -2   9      140.22      162.75      9.83 o 
   3  -2   9      265.72      273.96     12.84 o 
   4  -2   9      183.29      187.64     12.51 o 
  -3  -1   9      168.20      209.63     15.24 o 
  -2  -1   9       20.84       18.33      5.83 o 
  -1  -1   9       12.79        7.30      5.38 o 
   0  -1   9      384.93      393.62     11.14 o 
   1  -1   9      391.03      399.17     11.69 o 
   2  -1   9      388.22      390.60     19.57 o 
   3  -1   9        2.32        2.37      5.95 o 
   4  -1   9        5.92        5.34      6.51 o 
  -4   0   9      170.83      172.11     16.63 o 
  -3   0   9      103.77      101.52      7.75 o 
  -2   0   9      965.84      982.63     18.92 o 
  -1   0   9      136.67      142.99      7.06 o 
   0   0   9     2151.48     2161.50     25.58 o 
   1   0   9      245.66      248.36      7.71 o 
   2   0   9      379.16      393.14     12.93 o 
   3   0   9       17.86       11.12      5.30 o 
   4   0   9       59.13       51.04      7.74 o 
   5   0   9      169.98      150.30     11.57 o 
  -4   1   9      965.16      936.93     28.34 o 
  -3   1   9      365.92      372.50     20.19 o 
  -2   1   9     1122.67     1145.50     19.70 o 
  -1   1   9      129.17      143.42      7.20 o 
   0   1   9      427.75      412.12      9.11 o 
   1   1   9       21.14       28.69      3.56 o 
   2   1   9       69.48       72.29      4.96 o 
   3   1   9       15.44       14.80      4.29 o 
   4   1   9      483.07      503.84     14.96 o 
   5   1   9        0.05       -0.60      6.06 o 
   6   1   9      978.14     1023.39     26.93 o 
  -4   2   9        1.96       -7.12     14.54 o 
  -3   2   9       99.65       77.64      7.34 o 
  -2   2   9      175.11      167.47      7.83 o 
  -1   2   9      689.73      644.04     12.50 o 
   0   2   9      465.09      452.61      9.09 o 
   1   2   9      431.69      380.67      7.28 o 
   2   2   9      103.39      107.22      4.87 o 
   3   2   9       27.37        9.38      3.67 o 
   4   2   9      394.41      403.60     12.59 o 
   5   2   9        5.21       -0.70      5.37 o 
   6   2   9       43.67       28.23      9.85 o 
  -3   3   9      516.35      535.02     21.79 o 
  -2   3   9        1.41        5.77      7.14 o 
  -1   3   9       76.85       71.72      5.29 o 
   0   3   9       40.96       44.33      3.70 o 
   1   3   9       23.31       19.17      3.12 o 
   2   3   9      317.19      335.53      6.87 o 
   3   3   9        4.08        3.35      3.12 o 
   4   3   9       88.64       73.56      5.83 o 
   5   3   9        0.03       -3.35      5.00 o 
   6   3   9      312.11      321.35     15.36 o 
  -3   4   9      786.31      798.90     34.50 o 
  -2   4   9      173.44      180.64     14.01 o 
  -1   4   9      131.73      112.82     11.55 o 
   0   4   9       29.79       35.71      3.81 o 
   1   4   9      257.72      246.26      5.75 o 
   2   4   9      989.33      985.42     13.28 o 
   3   4   9       42.19       51.99      3.91 o 
   4   4   9     1765.03     1783.35     24.82 o 
   5   4   9        2.18        2.22      4.90 o 
   6   4   9      178.94      167.93     10.48 o 
  -2   5   9      102.97      103.95     11.91 o 
  -1   5   9      196.82      211.09     11.32 o 
   0   5   9      192.29      190.62      6.30 o 
   1   5   9        8.61       10.82      2.89 o 
   2   5   9      134.33      134.50      5.10 o 
   3   5   9      427.54      428.08      9.91 o 
   4   5   9       65.99       72.65      5.14 o 
   5   5   9      166.54      159.23      9.50 o 
   6   5   9      390.87      396.78     16.29 o 
   7   5   9       38.64       39.26     15.69 o 
  -2   6   9      107.01      119.12     17.86 o 
  -1   6   9        0.38        2.83      7.25 o 
   0   6   9      151.78      170.07      8.54 o 
   1   6   9       77.27       71.90      5.59 o 
   2   6   9      803.96      831.84     12.60 o 
   3   6   9      553.18      552.66     11.61 o 
   4   6   9      482.55      480.64     12.37 o 
   5   6   9      344.04      339.37     13.34 o 
   6   6   9      661.53      655.36     20.28 o 
  -1   7   9        5.35       -6.56      8.74 o 
   0   7   9       14.24        6.59      7.41 o 
   1   7   9     1002.75      957.86     28.12 o 
   2   7   9      250.53      256.95     10.15 o 
   3   7   9     2221.72     2125.01     29.20 o 
   4   7   9        0.48       -1.00      4.35 o 
   5   7   9      563.44      560.90     15.69 o 
   6   7   9       20.42       17.64      7.22 o 
  -1   8   9      236.76      237.80     23.73 o 
   0   8   9      321.33      357.32     21.12 o 
   1   8   9      475.56      480.44     22.17 o 
   2   8   9       76.01       85.42      7.01 o 
   3   8   9      157.69      169.29      8.03 o 
   4   8   9      435.65      447.07     13.60 o 
   5   8   9       11.77        7.14      5.56 o 
   6   8   9       20.76       19.36      7.65 o 
   1   9   9       42.65       30.15     15.67 o 
   2   9   9        9.99       28.52     15.61 o 
   3   9   9        0.24       -5.49      5.22 o 
   4   9   9       32.41       33.28      7.17 o 
   5   9   9        3.33        1.73      5.91 o 
   3  10   9        0.27       -0.54     16.44 o 
   0  -3  10      307.93      264.98     20.66 o 
  -2  -2  10       16.51        9.35      7.85 o 
  -1  -2  10       57.51       69.10      8.77 o 
   0  -2  10       18.55        9.52      8.20 o 
   1  -2  10       42.52       36.50      7.74 o 
   2  -2  10        0.02        0.77      6.59 o 
  -2  -1  10       92.46      103.61     10.64 o 
  -1  -1  10      136.50      115.37      9.58 o 
   0  -1  10      189.58      224.69     10.46 o 
   1  -1  10      166.76      164.82      9.02 o 
   2  -1  10      275.79      281.97     12.27 o 
   3  -1  10       65.43       72.56     11.45 o 
  -3   0  10      539.99      558.78     23.40 o 
  -2   0  10       20.04       16.94      7.81 o 
  -1   0  10      113.42      114.15      7.93 o 
   0   0  10      426.03      412.41     12.11 o 
   1   0  10        1.77       -0.74      4.60 o 
   2   0  10       16.93       13.31      6.01 o 
   3   0  10       42.89       38.05      6.70 o 
   4   0  10       29.15       54.24      9.44 o 
  -3   1  10        0.06        6.54      6.82 o 
  -2   1  10        8.26        3.34      5.18 o 
  -1   1  10      718.61      715.71     15.90 o 
   0   1  10      193.11      168.38      8.11 o 
   1   1  10      468.66      466.50     10.90 o 
   2   1  10      598.22      622.28     16.92 o 
   3   1  10       30.34       29.40      5.65 o 
   4   1  10      467.04      438.84     17.20 o 
   5   1  10      191.61      210.31     17.81 o 
  -3   2  10      160.99      157.10     11.83 o 
  -2   2  10      725.92      680.07     20.06 o 
  -1   2  10        0.16       -2.52      4.44 o 
   0   2  10     1275.16     1164.98     20.65 o 
   1   2  10      282.35      286.75      9.55 o 
   2   2  10     3326.14     3246.02     36.14 o 
   3   2  10        0.13        2.87      4.96 o 
   4   2  10     1109.49     1051.85     26.23 o 
   5   2  10       50.11       47.38      7.89 o 
  -3   3  10      149.41      204.78     28.23 o 
  -2   3  10      786.04      798.30     21.52 o 
  -1   3  10       15.83       26.91      7.76 o 
   0   3  10      497.63      513.48     11.27 o 
   1   3  10       18.31       17.30      4.05 o 
   2   3  10       18.76       34.17      4.74 o 
   3   3  10     1086.50     1066.28     18.88 o 
   4   3  10        0.37        6.00      5.30 o 
   5   3  10       85.65       90.68      9.23 o 
   6   3  10      363.79      385.69     22.57 o 
  -2   4  10       26.08       39.93     17.49 o 
  -1   4  10       11.15       11.61      5.92 o 
   0   4  10      215.22      197.86      9.37 o 
   1   4  10      158.01      160.48      6.45 o 
   2   4  10      535.72      529.22     11.35 o 
   3   4  10      484.98      478.96     11.36 o 
   4   4  10       16.81       24.28      5.56 o 
   5   4  10        9.50        6.79      5.56 o 
   6   4  10      482.11      459.86     18.48 o 
  -2   5  10       11.93       19.90     15.67 o 
  -1   5  10      686.38      665.05     42.23 o 
   0   5  10        0.95        4.13      4.76 o 
   1   5  10      140.95      148.99      7.43 o 
   2   5  10      182.00      189.89      7.22 o 
   3   5  10       21.26       18.61      4.65 o 
   4   5  10       50.63       68.45      7.03 o 
   5   5  10        1.59       -7.39      6.08 o 
   6   5  10       79.84       85.31     11.17 o 
  -1   6  10       83.08      121.37     19.36 o 
   0   6  10       39.41       32.90      7.85 o 
   1   6  10      385.20      364.02     11.29 o 
   2   6  10      500.07      497.28     10.85 o 
   3   6  10      300.63      312.48      9.86 o 
   4   6  10        8.03        1.41      5.87 o 
   5   6  10       79.32       87.32      9.46 o 
   6   6  10        0.47        3.24      8.01 o 
  -1   7  10      296.37      264.90     25.84 o 
   0   7  10       36.43       43.50     11.29 o 
   1   7  10      850.91      807.94     31.68 o 
   2   7  10      197.59      193.55     18.51 o 
   3   7  10      153.51      154.85      7.25 o 
   4   7  10     1424.90     1459.14     26.54 o 
   5   7  10      207.90      213.44     12.37 o 
   6   7  10      381.68      356.76     20.47 o 
   0   8  10      311.81      337.90     21.53 o 
   1   8  10        1.84        8.29      9.78 o 
   2   8  10      532.13      554.74     23.36 o 
   3   8  10      192.49      197.50     12.31 o 
   4   8  10      116.58      120.79      8.41 o 
   5   8  10      110.54      110.44     10.05 o 
   2   9  10       75.93       84.70     21.45 o 
   3   9  10        0.24        2.39      8.39 o 
   4   9  10      374.15      408.16     15.78 o 
   0  -1  11      293.03      284.54     15.09 o 
   1  -1  11      151.51      155.56     14.32 o 
   2  -1  11        0.29       -6.13      8.65 o 
  -1   0  11      111.66      105.20      9.37 o 
   0   0  11      192.56      209.69     11.76 o 
   1   0  11       24.12       32.09      7.51 o 
   2   0  11       30.07       28.54      7.52 o 
   3   0  11       13.95       19.00      9.03 o 
  -2   1  11       45.03       63.26     11.12 o 
  -1   1  11       50.23       62.38      8.18 o 
   0   1  11        0.13       -4.76      5.03 o 
   1   1  11      125.92      127.79      9.71 o 
   2   1  11        4.53        3.62      5.94 o 
   3   1  11       86.72       98.05     10.60 o 
   4   1  11      128.89      141.56     14.90 o 
  -2   2  11        1.40        9.58      6.96 o 
  -1   2  11      353.80      362.23     12.48 o 
   0   2  11        0.08       -0.04      4.75 o 
   1   2  11       57.80       56.33      6.33 o 
   2   2  11       38.62       23.60      7.72 o 
   3   2  11      131.87      128.99      8.92 o 
   4   2  11        2.97       10.32      7.36 o 
  -2   3  11        2.74       -2.04      8.93 o 
  -1   3  11       49.53       51.92      7.85 o 
   0   3  11       32.49       40.40      5.68 o 
   1   3  11       13.98       13.90      5.29 o 
   2   3  11       29.69       30.86      5.62 o 
   3   3  11       39.72       31.77      7.09 o 
   4   3  11      733.18      762.56     19.00 o 
   5   3  11      308.46      321.54     28.12 o 
  -1   4  11      557.91      514.65     20.99 o 
   0   4  11       26.07       30.30      7.05 o 
   1   4  11      273.52      267.59     10.54 o 
   2   4  11      607.19      591.83     13.75 o 
   3   4  11        0.68        2.63      5.15 o 
   4   4  11      585.26      579.21     17.95 o 
   5   4  11       15.09        3.64      7.72 o 
  -1   5  11      207.95      206.69     26.78 o 
   0   5  11      186.43      192.03     16.17 o 
   1   5  11        4.45        0.39      5.46 o 
   2   5  11      680.83      710.65     15.35 o 
   3   5  11      104.32      106.67      7.72 o 
   4   5  11        1.94        1.68      6.16 o 
   5   5  11      253.72      258.62     18.22 o 
   0   6  11       23.25       34.79     16.60 o 
   1   6  11      145.70      153.72     10.58 o 
   2   6  11        0.03        5.20      5.32 o 
   3   6  11      768.02      748.04     17.20 o 
   4   6  11       85.23       81.57      7.55 o 
   5   6  11       73.58       75.65      9.65 o 
   0   7  11      247.97      284.64     22.41 o 
   1   7  11      331.92      348.44     24.45 o 
   2   7  11      201.57      202.05     14.24 o 
   3   7  11      506.86      519.33     17.53 o 
   4   7  11      100.15      115.42      9.62 o 
   5   7  11        5.08        7.08      8.45 o 
   2   8  11      164.75      174.68     22.51 o 
   3   8  11        0.20        4.29      8.83 o 
   4   8  11      398.07      406.63     46.16 o 
   1   1  12        0.20        1.79      7.40 o 
   2   1  12      643.46      643.98     26.22 o 
   0   2  12      206.59      221.30     11.28 o 
   1   2  12      155.03      158.91     10.66 o 
   2   2  12       31.81       36.70      8.03 o 
   3   2  12       31.75       36.49     12.94 o 
   0   3  12      139.81      141.87     13.36 o 
   1   3  12       22.87        7.39      6.05 o 
   2   3  12        7.00        9.23      6.31 o 
   3   3  12      179.63      217.33     16.97 o 
   0   4  12        3.10        2.93      6.99 o 
   1   4  12       31.11       31.42      6.36 o 
   2   4  12       44.68       30.87      6.41 o 
   3   4  12       43.04       35.78      7.19 o 
   4   4  12        3.52       12.90      9.01 o 
   0   5  12       43.92       27.74     10.54 o 
   1   5  12       11.76       10.09      6.61 o 
   2   5  12        0.38       -3.69      4.75 o 
   3   5  12      157.95      156.72      9.55 o 
   4   5  12       90.78       82.27     11.75 o 
   1   6  12      158.07      127.74     13.09 o 
   2   6  12       24.44       30.60      7.62 o 
   3   6  12       18.45       19.97      5.99 o 
   4   6  12      546.33      580.92     19.80 o 
                                                 
